# Supplementary material for: Cetirizine suppresses cancer-associated fibroblast-mediated fibrotic remodeling and epithelial–mesenchymal transition via histamine H1 receptor inverse agonism
Source: Breast Cancer Res. 2026 Apr 26;28:113. doi: 10.1186/s13058-026-02284-x (PMC13285043; doi:10.1186/s13058-026-02284-x)
Supplement: Supplementary file 1 — Supplementary Material 1 [file 13058_2026_2284_MOESM1_ESM.xlsx]

## Sheet: TNBC
	Term	es	nes	pval	sidak	fdr	geneset_size	leading_edge
0	HALLMARK_EPITHELIAL_MESENCHYMAL_TRANSITION	0.470518	5.44751	5.10805e-08	2.55402e-06	2.55403e-06	194	COL12A1,EDIL3,NT5E,SGCG,LAMA1,TFPI2,COL8A2,FZD8,COMP,BASP1,PFN2,MGP,MMP1,MMP2,COL5A2,VCAN,GJA1,SFRP4,MYLK,MMP3,ITGAV,RHOB,THBS1,IL32,CDH6,ITGA5,PLAUR,GPX7,SERPINH1,GEM,SLIT3,COL5A3,COL7A1,PMP22,SPP1,SGCB,INHBA,MFAP5,GADD45A,EFEMP2,SAT1,CXCL1,OXTR,SPOCK1,SNTB1,SDC1,GREM1,LRRC15,ITGB3,AREG,ADAM12,NNMT,ABI3BP,ACTA2,HTRA1,PMEPA1,TNC,FSTL3,SERPINE1,FERMT2,NID2,POSTN,MYL9,WNT5A,TGFBI,CTHRC1,DPYSL3,MATN…
1	HALLMARK_INFLAMMATORY_RESPONSE	0.407533	4.29223	1.76886e-05	0.000884047	0.000442215	197	CCL17,APLNR,LTA,HRH1,STAB1,VIP,C3AR1,P2RY2,CD55,CCL22,CLEC5A,CD70,C5AR1,LCK,NLRP3,LDLR,PCDH7,IL1B,PDPN,GPR132,NFKB1,SLAMF1,ITGA5,ACVR2A,TNFSF9,PLAUR,TLR3,CCL20,AQP9,TLR2,CSF1,CXCL11,CDKN1A,SGMS2,IL1R1,NMI,INHBA,RGS1,NDP,NPFFR2,ADORA2B,IL7R,LY6E,FPR1,ITGB3,MSR1,P2RX4,CALCRL,OSM,LIF,SERPINE1,IL4R,SLC4A4,TNFSF10,TPBG,GABBR1,TLR1,ATP2C1,AXL,RAF1,CYBB,HBEGF,MMP14,EMP3,ROS1
2	HALLMARK_KRAS_SIGNALING_UP	0.395884	3.93528	8.30986e-05	0.00414648	0.00138498	193	F13A1,EPHB2,PEG3,PTPRR,C3AR1,SERPINA3,MAP4K1,SLPI,ADAM8,CA2,GALNT3,CXCR4,IL1RL2,IRF8,NAP1L2,PLAU,MMP10,IL1B,HOXD11,IKZF1,PLAUR,MMP11,BTBD3,CCL20,VWA5A,PLAT,TNNT2,CIDEA,SPP1,FGF9,HKDC1,INHBA,BIRC3,APOD,FCER1G,ITGBL1,IL7R,EMP1,MALL,ADAM17,F2RL1,BTC,IGFBP3,SPON1,LIF,PCP4,SNAP25,HBEGF,GPNMB,LAT2,SEMA3B,NR1H4,TRIB2
3	HALLMARK_P53_PATHWAY	0.384621	3.62286	0.000291363	0.0144646	0.00364204	190	KRT17,S100A10,F2R,OSGIN1,RAD51C,INHBB,PHLDA3,DDIT3,TP53,ZNF365,ZBTB16,ST14,PDGFA,PLXNB2,CDH13,TNFSF9,CDKN2B,RAP2B,RB1,ITGB4,VWA5A,UPP1,GPX2,CDKN1A,SERPINB5,TPD52L1,HMOX1,AK1,GADD45A,CASP1,PROCR,SAT1,SDC1,TAX1BP3,STEAP3,TCHH,XPC,RALGDS,TOB1,ALOX15B,LIF,HEXIM1,EI24,RRAD,MDM2,EPHA2,TSC22D1,KLK8,PVT1
4	HALLMARK_INTERFERON_ALPHA_RESPONSE	0.455556	3.26677	0.00108783	0.0529669	0.0108783	92	IL7,IFITM3,ISG20,IFI30,HERC6,IFI27,EIF2AK2,LPAR6,IFIT2,IFI35,SELL,PARP14,SP110,BST2,PSMB9,IFIT3,TDRD7,PNPT1,B2M,CXCL11,CSF1,PARP9,PLSCR1,USP18,NMI,HLA-C,MX1,CASP1,PROCR,RSAD2,IFITM2,LY6E,CMPK2,CASP8,ADAR,IFI44L,IL4R,UBE2L6,ISG15,OASL,DDX60,IFI44,IFIH1,SAMD9
6	HALLMARK_INTERFERON_GAMMA_RESPONSE	0.322399	2.40197	0.0163068	0.560476	0.116477	196	HLA-B,IL7,ISG20,IFI27,STAT3,CCL7,IFIT2,IFI35,LATS2,PARP14,METTL7B,HLA-DRB1,STAT4,NFKB1,IL6,PNPT1,UPP1,PLSCR1,TNFAIP2,TOR1B,FPR1,ZNFX1,CMPK2,STAT1,IFI44L,UBE2L6,ISG15,DDX60,HERC6,PTGS2,SELP,PSMA2,IRF8,BST2,PSMB9,IFIT3,SSPN,MX1,CASP1,RSAD2,OAS2,CD86,LY6E,HIF1A,SAMHD1,ADAR,IL10RA,IL4R,OASL,IFI44,FCGR1A,IFITM3,IFI30,EIF2AK2,NAMPT,PFKP,SRI,TDRD7,CXCL11,CDKN1A,NMI,IFITM2,TNFAIP6,SOCS3,OAS3,TNFSF10,IFIH…
7	HALLMARK_APICAL_SURFACE	0.440827	1.97316	0.0484774	0.91664	0.281055	43	NTNG1,AFAP1L2,SRPX,RHCG,LYPD3,PKHD1,HSPB1,MAL,PLAUR,BRCA1,SCUBE1,GSTM3,ATP6V0A4,GHRL
8	HALLMARK_APICAL_JUNCTION	0.304576	1.92971	0.0536429	0.936503	0.281055	193	NF1,IRS1,ICAM2,CDH8,CLDN7,CNN2,DMP1,TJP1,ACTN1,SRC,CDK8,COL17A1,NRXN2,FLNC,MPZL2,MMP2,VCAN,TRO,CLDN8,MAPK14,WASL,DLG1,CDH6,ACTA1,PPP2R2C,RASA1,CD99,VCL,ITGB4,BMP1,JAM3,CX3CL1,PCDH1,PIK3CB,RAC2,LAMB3,WNK4,NLGN3,CALB2,AMH,EPB41L2,CD209,CD86,CERCAM,AMIGO2,ALOX15B,CADM3,SKAP2,CRAT,MDK,TSC1,CLDN14,CLDN15,CDH4,MYL9,ACTN2,TGFBI,SPEG,LAMC2,TIAL1,CTNND1,ACTC1,MPZL1,ITGA3,NEXN,CLDN19,VASP,PTPRC
9	HALLMARK_ESTROGEN_RESPONSE_LATE	0.301957	1.9094	0.056211	0.94457	0.281055	195	SCNN1A,TFPI2,MAPT,ZFP36,KLK11,SERPINA5,SERPINA3,SERPINA1,CA2,SLC24A3,CCND1,ST14,CHST8,DHRS2,FABP5,ETFB,TPD52L1,CA12,ANXA9,TST,TFF3,HMGCS2,AGR2,SULT2B1,AREG,TOB1,PGR,CLIC3,IGSF1,PCP4,KLK10,TPBG,TFF1,ASS1,BLVRB,DLG5,PDLIM3,SEMA3B,HSPB8,TPSAB1,ALDH3B1
10	HALLMARK_COAGULATION	0.310871	1.82247	0.0683837	0.971036	0.287324	136	TFPI2,COMP,MMP1,MMP2,HNF4A,MMP3,SERPINA1,THBS1,PLAU,MMP10,CFI,PROZ,MMP11,F2RL2,ANXA1,CPB2,HMGCS2,ITGB3,THBD,HTRA1,MMP14,C8B,KLK8,CAPN5
11	HALLMARK_IL2_STAT5_SIGNALING	0.298884	1.8187	0.0689577	0.971915	0.287324	194	CYFIP1,PENK,PHLDA1,NT5E,IL1RL1,FAM126B,CDCP1,PNP,CTLA4,MAP6,ADAM19,SELP,ODC1,PRNP,CA2,SELL,TNFRSF4,TLR7,ITGAV,RHOB,IRF8,GPR65,CCR4,IL18R1,MUC1,PTCH1,ALCAM,IL2RA,CCNE1,PLEC,BATF,SYT11,CSF1,F2RL2,PLSCR1,SPP1,ANXA4,SMPDL3A,APLP1,ENPP1,UMPS,BCL2L1,EMP1,CD86,GATA1,P2RX4,HOPX,IL10RA,TNFSF11,LIF,TTC39B,IL4R,CAPN3,SLC39A8,TNFSF10,LCLAT1,IL1R2,RRAGD,ECM1,TNFRSF18,AHNAK,SPRY4,BMPR2
12	HALLMARK_ANGIOGENESIS	0.441428	1.76686	0.0772515	0.982046	0.297121	36	ITGAV,SPP1,PRG2,POSTN,SERPINA5,THBD,VCAN,JAG1
13	HALLMARK_KRAS_SIGNALING_DN	0.294801	1.61991	0.105252	0.996154	0.375899	188	PRODH,CD207,RYR1,LGALS7,EGF,CKM,SLC12A3,HTR1D,CD40LG,HTR1B,UPK3B,GPRC5C,KCNMB1,HNF1A,C5,CALCB,PKP1,SLC5A5,TFCP2L1,KRT5,LYPD3,SKIL,MX1,RSAD2,ATP6V1B1,PTGFR,KLK7,TFF2,NTF3,ALOX12B,CLDN16,HSD11B2,SHOX2,IFI44L,SMPX,BMPR1B,CCR8,ACTC1,KLK8
14	HALLMARK_MYOGENESIS	0.282717	1.52205	0.127995	0.998938	0.426652	198	DMPK,CTF1,APLNR,RYR1,IGF1,SGCG,CKM,PKIA,MYLK,PRNP,SCD,CASQ1,TNNT1,ACTA1,PLXNB2,CDH13,RB1,ITGB4,CRYAB,NAV2,CDKN1A,TNNT2,BDKRB2,ABLIM1,IFRD1,TPD52L1,FST,AK1,APOD,TAGLN,AGRN,LDB3,SH3BGR,MYOZ1,ADAM12,CNN3,IGFBP3,MYOM2,CRAT,PTGIS,ACSL1,PDLIM7,ACHE,HRC,MYH11,NQO1,SPEG,HBEGF,CHRNB1,WWTR1,ACTC1,HSPB8,ACTN2
15	HALLMARK_UV_RESPONSE_DN	0.291178	1.4547	0.145752	0.999621	0.436899	137	IRS1,ICA1,ATRN,SDC2,RND3,TJP1,BMPR1A,EFEMP1,FZD2,COL5A2,GJA1,LTBP1,MAPK14,CDK13,LDLR,SRI,NFKB1,ACVR2A,RASA2,CDC42BPA,PLCB4,ADD3,PMP22,ANXA4,ADORA2B,PTGFR,VLDLR,ERBB2,ITGB3,DUSP1,SERPINE1,SLC7A1,FHL2,ATP2C1,PTPN21,COL11A1,SIPA1L1,HAS2,MT1E
16	HALLMARK_ALLOGRAFT_REJECTION	0.281809	1.44469	0.148546	0.999678	0.436899	195	MRPL3,RPS19,IL7,HDAC9,F2R,STAB1,CD96,ITGAL,CTSS,NOS2,INHBB,CCL7,PRKCB,IL11,CCL22,CCL4,TLR6,SIT1,TGFB2,MAP4K1,CD40LG,ZAP70,LYN,IL12RB1,CD3E,LCK,CCR2,IRF8,NLRP3,GPR65,STAT4,IL1B,IL6,IL2RA,ACVR2A,UBE2D1,BRCA1,CD1D,TLR3,B2M,TGFB1,EIF3J,RPL3L,TLR2,CSF1,ELANE,SOCS5,INHBA,EIF4G3,CCL11,CFP,CD86,BCL3,BCAT1,HIF1A,CCL19,HLA-E,FCGR2B,STAT1,LIF,IL4R,ACHE,LY86,NCF4,CXCR3,TLR1,CD28,HCLS1,LY75,ITK,FGR,TAP2,HLA-A…
18	HALLMARK_ESTROGEN_RESPONSE_EARLY	0.277102	1.28734	0.197975	0.999984	0.468119	192	ENDOD1,HR,MYBL1,SCNN1A,RHOD,MAPT,PODXL,INHBB,P2RY2,GJA1,FAM102A,SLC24A3,LAD1,KRT15,MUC1,CCND1,SLC16A1,DHRS2,PDZK1,TTC39A,CALB2,TPD52L1,CA12,ANXA9,AQP3,TFF3,SULT2B1,AREG,TOB1,PGR,OLFML3,RAB17,GREB1,CLIC3,KLK10,TPBG,TFF1,FHL2,BLVRB,PDLIM3,SEMA3B,HSPB8,MPPED2,ALDH3B1
20	HALLMARK_NOTCH_SIGNALING	0.452594	1.26511	0.20583	0.99999	0.468119	32	WNT2,CCND1,DTX2,WNT5A,JAG1,FZD1,NOTCH3,HEYL,PSEN2
21	HALLMARK_HYPOXIA	0.277466	1.26472	0.205972	0.99999	0.468119	190	DPYSL4,GBE1,SDC2,HDLBP,ZFP36,DDIT3,CP,PFKP,SLC6A6,VHL,B3GALT6,LALBA,LXN,CHST3,ALDOB,HSPA5,PCK1,PLAUR,PAM,EXT1,CDKN1A,PLAC8,PKP1,KIF5A,CA12,HMOX1,ADORA2B,GCK,VLDLR,SULT2B1,HS3ST1,PPARGC1A,DUSP1,PHKG1,SRPX,SERPINE1,NCAN,TPBG,TES,TGFBI,PGM1,BRS3,HK1,MT1E,CASP6
24	HALLMARK_PANCREAS_BETA_CELLS	0.362355	1.10019	0.271251	1	0.542501	40	PAX6,INSM1,ISL1,GCK,HNF1A,SYT13,SST,PCSK2,SRPRB,SCGN,FOXA2
25	HALLMARK_TNFA_SIGNALING_VIA_NFKB	0.260521	0.99634	0.319085	1	0.59392	197	PHLDA1,ZFP36,TUBB2A,IL23A,FOSL1,IFIT2,CFLAR,SQSTM1,RHOB,LDLR,PLAU,CCND1,IL1B,NFKB1,TNFSF9,PLAUR,CCL20,CXCL11,TLR2,CSF1,CDKN1A,JAG1,LAMB3,INHBA,BIRC3,GADD45A,SAT1,TNFAIP2,CXCL1,IL7R,AREG,F2RL1,PMEPA1,TNC,DUSP1,LIF,IFIH1,TSC22D1,NFE2L2
28	HALLMARK_COMPLEMENT	0.248641	0.713584	0.475485	1	0.799543	195	KLK1,TFPI2,KCNIP3,S100A12,PRSS3,CD55,CD40LG,HNF4A,SERPINA1,MMP13,CP,CA2,APOBEC3F,LCK,HPCAL4,NOTCH4,KCNIP2,HSPA5,IL6,C4BPB,CDH13,PLAUR,TIMP2,PLAT,PCSK9,PLSCR1,FCER1G,CASP1,CXCL1,ITGAM,ME1,CR1,ADRA2B,CDA,GCA,CASP10,SERPINE1,FCN1,MMP14,RAF1,PIK3R5,ACTN2,DOCK10
29	HALLMARK_TGF_BETA_SIGNALING	0.299285	0.706744	0.479726	1	0.799543	54	CDK9,PMEPA1,THBS1,SERPINE1,SMAD6,TJP1,SKIL,RAB31,BMPR1A,SMURF1,ACVR1,BMPR2,UBE2D3,LTBP2
30	HALLMARK_GLYCOLYSIS	0.240143	0.545145	0.585654	1	0.892046	195	DPYSL4,SDC2,NT5E,HDLBP,STC1,ISG20,CHST1,VCAN,CHST4,PFKP,CXCR4,B3GALT6,RPE,ALDOB,BIK,HSPA5,COG2,PAM,B3GAT1,CHST6,CACNA1H,EXT1,HOMER1,MERTK,PYGL,CHPF,TFF3,ADORA2B,ECD,VLDLR,SDC1,IDH1,AGRN,ME1,LCT,B4GALT4,SLC16A3,COPB2,IGFBP3,GPR87,GMPPA,SRD5A3,TPBG,TGFBI,ABCB6,NANP,CAPN5,CASP6
31	HALLMARK_APOPTOSIS	0.250284	0.522454	0.601354	1	0.892046	158	IFITM3,ISG20,F2R,FEZ1,DNAJC3,MMP2,BCL2L10,DDIT3,DNM1L,TNFRSF12A,SQSTM1,CFLAR,GSTM1,RHOB,LEF1,CCND1,CD14,PLCB2,BIK,IL1B,LGALS3,IL6,TIMP2,IGFBP6,BRCA1,IFNB1,AIFM3,PLAT,MCL1,CDKN1A,PSEN2,CDC25B,SATB1,ANXA1,HMOX1,BIRC3,GADD45A,CASP1,SAT1,SLC20A1,HSPB1,BCL2L1,EMP1,DFFA,ERBB2,CASP8,TNFSF10,TIMP3,VDAC2,CASP4,GPX3,HGF,CD2,CASP6,TGFB2
33	HALLMARK_WNT_BETA_CATENIN_SIGNALING	0.292739	0.490589	0.623717	1	0.892046	42	LEF1,PTCH1,NOTCH4,FZD8,JAG1,FZD1,NUMB,WNT5B,ADAM17,NOTCH1,PSEN2,TP53
35	HALLMARK_UV_RESPONSE_UP	0.242235	0.433315	0.664786	1	0.923314	152	MAOA,CA2,SQSTM1,RHOB,DDX21,C4BPB,CDKN2B,CYP1A1,PRPF3,NPTX2,EPCAM,HMOX1,TST,PTPRD,AQP3,TCHH,SHOX2,GLS,TGFBRAP1,RRAD,MMP14,TUBA4A,PDLIM3
36	HALLMARK_IL6_JAK_STAT3_SIGNALING	0.25398	0.365198	0.714964	1	0.963302	87	IL7,STAT3,CCL7,LTBR,MYD88,IL12RB1,IL18R1,CD14,IL1B,LEPR,IL6,TGFB1,CXCL11,TLR2,CSF1,IL6ST,IL1R1,HMOX1,CXCL1,ITGB3,SOCS3,TNFRSF1A,STAT1,IL4R,IL1R2,PIK3R5
37	HALLMARK_REACTIVE_OXYGEN_SPECIES_PATHWAY	0.265482	0.311067	0.75575	1	0.963302	45	NDUFS2,TXNRD2,TXN,STK25,SRXN1,FTL,NQO1,MBP,NDUFA6,MGST1,GPX3,GLRX2,OXSR1,PRNP,GCLM,NDUFB4,PFKP
41	HALLMARK_MTORC1_SIGNALING	0.219377	0.181648	0.855859	1	0.986945	192	GBE1,GMPS,GSK3B,STC1,PNP,PSAT1,MLLT11,DDIT3,SCD,IDI1,ELOVL6,ACTR3,SQSTM1,SLC6A6,CXCR4,RAB1A,LDLR,EDEM1,HSPA5,HSPE1,PSMD14,SERPINH1,ADD3,PSPH,CDKN1A,BUB1,PSME3,IFRD1,ACACA,SLC7A11,CFP,VLDLR,IDH1,UBE2D3,SLA,FADS1,ME1,BCAT1,ACLY,NMT1,HSPD1,DAPP1,SKAP2,TES,COPS5,PGM1,TM7SF2,ATP6V1D,CYP51A1,PPA1,TUBA4A,EIF2S2,ARPC5L,ACSL3
42	HALLMARK_ANDROGEN_RESPONSE	0.226102	0.156313	0.875786	1	0.986945	96	PMEPA1,ITGAV,KLK2,AZGP1,DBI,CCND1,SAT1,BMPR1B,ADAMTS1,TSC22D1,HSD17B14
46	HALLMARK_HEME_METABOLISM	0.210834	0.0738249	0.94115	1	0.986945	190	ENDOD1,GMPS,XK,CTSB,VEZF1,AGPAT4,PDZK1IP1,CA2,PGLS,SLC6A8,MINPP1,MYL4,OSBP2,SPTA1,HBQ1,PICALM,RNF19A,ARHGEF12,MBOAT2,TRAK2,TYR,NFE2,TRIM58,GCLM,FTCD,UCP2,SLC30A10,TFDP2,SLC22A4,BLVRA,TAL1,UROS,AQP3,MARK3,SLC7A11,GATA1,MOCOS,BMP2K,RHAG,NFE2L1,CLCN3,SPTB,GAPVD1,SMOX,TNS1,BLVRB,ABCB6
47	HALLMARK_PI3K_AKT_MTOR_SIGNALING	0.207006	0.0513472	0.959049	1	0.986945	104	GSK3B,MAPKAP1,MYD88,CAB39,DDIT3,SQSTM1,ACTR3,DUSP3,LCK,CXCR4,CDKN1A,FGF17,ACACA,SLA,TNFRSF1A,DAPP1,EIF4E,NGF,RAF1,UBE2D3
48	HALLMARK_UNFOLDED_PROTEIN_RESPONSE	0.203679	0.0411131	0.967206	1	0.986945	106	DNAJA4,TATDN2,PSAT1,BAG3,TUBB2A,CHAC1,DNAJC3,EXOSC2,EDEM1,HSPA5,KIF5B,FKBP14,POP4,WIPI1,CNOT2,SRPRB,EIF4E,PDIA6,SEC31A,IFIT1
49	HALLMARK_PROTEIN_SECRETION	0.173297	0	1	1	1	95	ICA1,VAMP7,VAMP3,DST,DNM1L,RPS6KA3,RAB14,GOLGA4,ABCA1,COG2,SGMS1,PAM,ARFGEF1,SSPN,SCRN1,CLTC,ATP6V1B1,CAV2,AP1G1,TOM1L1,COPB2,CLCN3,CLN5,SH3GL2,SEC31A
45	HALLMARK_DNA_REPAIR	-0.16564	-0.0995572	0.920696	1	0.986945	139	NME4,POLR2H,ADA,NT5C,DDB1,TAF1C,POLR3GL,AAAS,POLR2F,SAC3D1,POLA2,RFC4,NME3,TSG101,MPG,GTF2H5,IMPDH2,HPRT1,POLR2G,PDE4B,RNMT,ARL6IP1,POLD1,TYMS,BCAM,ADRM1,ERCC8,POLR3C,PDE6G,POLR1C,FEN1
44	HALLMARK_OXIDATIVE_PHOSPHORYLATION	-0.132406	-0.117142	0.906747	1	0.986945	182	PDHX,MGST3,NDUFV2,MRPS11,NDUFA1,NDUFS8,UQCRH,ACAA2,ALAS1,IDH3A,ALDH6A1,ACO2,DLAT,ACADSB,POLR2F,TCIRG1,FH,PHB2,IMMT,COX6C,IDH2,COX5A,NDUFV1,SLC25A11,NDUFA5,RHOT2,PDHA1,NDUFB1,ACAA1,ISCU,MFN2,NDUFA7,HTRA2,UQCRC2,MRPL35,LDHA,MTRF1,LRPPRC,NDUFB6,CYC1,COX8A,MRPS30,IDH3G,POR,GRPEL1,MRPS15,RETSAT,ATP6V0C,ETFA,RHOT1,SDHA,ATP6AP1,CPT1A,NNT,HSD17B10,SLC25A3,MRPL15,NDUFAB1,SLC25A5,AIFM1,COX4I1,ACADVL,NDUFS4…
43	HALLMARK_MITOTIC_SPINDLE	-0.167338	-0.13231	0.894739	1	0.986945	196	AURKA,LATS1,BIRC5,PLK1,SMC1A,TOP2A,CSNK1D,KIF15,HDAC6,RAPGEF6,OPHN1,PCNT,MAP3K11,TUBGCP6,CCNB2,TIAM1,KIFAP3,SASS6,SAC3D1,FLNB,RHOT2,FGD6,CYTH2,ARL8A,TAOK2,ARHGDIA,RHOF,FLNA,KIF4A,SHROOM2,ITSN1,KATNB1,GEMIN4,LRPPRC,LMNB1,KIF23,ARHGAP29,ARHGEF2,CEP72,TTK,FARP1,ESPL1,INCENP,MID1,MYH9,CDC42EP2,KIF2C,TBCD,RICTOR,CEP250,CKAP5,YWHAE,NEK2,KATNA1,KPTN,PIF1,KIF1B,ARHGEF3,NDC80,SUN2,FSCN1,BIN1,NUMA1,NIN,PRC…
40	HALLMARK_ADIPOGENESIS	-0.208844	-0.26643	0.789908	1	0.963302	189	PTCD3,EPHX2,LPCAT3,ACAA2,RIOK3,SLC1A5,ITGA7,COX8A,IDH3A,PFKL,MGLL,OMD,ELMOD3,DLAT,DRAM2,DNAJB9,SNCG,IMMT,QDPR,IFNGR1,SORBS1,ESRRA,BCL6,CAT,ITSN1,MCCC1,DGAT1,CD302,COQ3,CYC1,ALDH2,IDH3G,APOE,ACADS,GRPEL1,ANGPTL4,RETSAT,POR,LTC4S,AGPAT3,CD36,REEP6,SOD1,SCARB1,RTN3,PTGER3,ALDOA,CDKN2C,CPT2,ABCB8,SLC25A10,ORM1,CD151,AIFM1,MRAP,TALDO1,LIFR,LEP,AK2,CCNG2,SLC27A1,COQ9,ADCY6,GPHN,PPM1B,DHCR7,PIM3,SLC19A1…
39	HALLMARK_HEDGEHOG_SIGNALING	-0.261118	-0.274642	0.783591	1	0.963302	35	HEY2,MYH9,OPHN1,NKX6-1,CNTFR,AMOT,TLE3
38	HALLMARK_MYC_TARGETS_V1	-0.213671	-0.303537	0.761481	1	0.963302	188	PHB,EXOSC7,TARDBP,MCM2,USP1,RPL14,TXNL4A,LSM7,IMPDH2,RPL18,TUFM,XPOT,RRM1,RSL1D1,NAP1L1,MRPS18B,MCM5,RUVBL2,PABPC4,RPS10,HNRNPC,RPS5,MCM4,SNRPA1,C1QBP,RNPS1,AP3S1,RPS6,MRPL23,RRP9,RFC4,HPRT1,PTGES3,LDHA,CYC1,EIF1AX,RPS2,MYC,DEK,RPLP0,SRM,SNRPD1,TRIM28,LSM2,CANX,HDAC2,COX5A,EIF4G2,CDK4,PA2G4,PSMA4,HSP90AB1,RAN,POLD2,SLC25A3,RPL6,PSMA7,CDC20,SNRPA,U2AF1,CLNS1A,VBP1,PHB2,CCT5,NHP2,TCP1,PCBP1,CDC45,P…
34	HALLMARK_FATTY_ACID_METABOLISM	-0.236519	-0.489578	0.624432	1	0.892046	153	ACAA2,ADH1C,PSME1,MGLL,XIST,FMO1,PPARA,ENO3,HMGCL,CA6,PDHA1,UROD,ACSM3,AUH,ALDH3A1,CBR3,GSTZ1,ACADS,CA4,REEP6,HSD17B4,ALDOA,CYP4A11,ACAT2,CBR1,NCAPH2,ALDH3A2,ADH7,CYP4A22,FABP1,ACOT2,TDO2,ERP29,ALDH1A1
32	HALLMARK_PEROXISOME	-0.248409	-0.490967	0.62345	1	0.892046	101	EPHX2,SCGB1A1,PEX11B,DHRS3,PEX11A,ISOC1,IDH2,CTBP1,ABCD2,HRAS,HSD17B4,ALDH1A1,GSTK1,CRABP2,RXRG,CRABP1
27	HALLMARK_MYC_TARGETS_V2	-0.314597	-0.9689	0.332595	1	0.59392	58	PHB,SRM,PLK1,TBRG4,RRP12,RRP9,PLK4,MYBBP1A,SLC29A2,TMEM97,CDK4,EXOSC5,PA2G4,WDR74,HK2,SORD,NDUFAF4,TCOF1,MCM5,DCTPP1,PRMT3,MYC,BYSL,LAS1L,NOP16,MCM4,SLC19A1,UNG
26	HALLMARK_XENOBIOTIC_METABOLISM	-0.254478	-0.987036	0.323625	1	0.59392	196	REG1A,DHRS1,FMO3,AKR1C3,PYCR1,ADH1C,CYP2E1,MAN1A1,AKR1C2,FMO1,ACOX3,NINJ1,PGRMC1,TMEM97,ABCD2,ARG1,PMM1,ALDH3A1,CYP26A1,ALDH2,ACSM1,TTPA,NDRG2,CFB,ASL,UPB1,F10,CYP27A1,CBR1,ADH7,PC,HSD11B1,DDAH2,PAPSS2,HGFAC,PDK4,TDO2,LPIN2,TMEM176B,CDO1,ANGPTL3,CES1,PTGDS
23	HALLMARK_CHOLESTEROL_HOMEOSTASIS	-0.314984	-1.10095	0.270917	1	0.542501	72	GNAI1,CLU,GUSB,TMEM97,ALDOC,GLDC,ERRFI1,PDK3,CBS,CHKA,ACAT2,ADH4,PCYT2
22	HALLMARK_BILE_ACID_METABOLISM	-0.282796	-1.18649	0.235428	0.999999	0.511801	112	EPHX2,PEX11A,SULT1B1,PFKM,RXRG,SLC22A18,SLCO1A2,IDH2,ABCD2,ABCA4,SLC23A1,ALDH8A1,ISOC1,SLC27A5,AR,HSD17B4,CYP27A1,ATXN1,ABCA3,ABCA5,SLC27A2,NR3C2,PEX7,HAO1,PXMP2,ALDH1A1,GSTK1
19	HALLMARK_G2M_CHECKPOINT	-0.276292	-1.26948	0.204268	0.999989	0.468119	184	SS18,TACC3,GINS2,BIRC5,SNRPD1,PLK1,SMC1A,CHMP1A,DMD,TOP2A,EZH2,NASP,TRAIP,PRIM2,FANCC,MCM2,POLE,CCNB2,AMD1,PBK,DKC1,PURA,PLK4,RPS6KA5,POLA2,PRMT5,CCNF,HMGB3,KIF23,LMNB1,TTK,SLC12A2,SLC7A5,ESPL1,FOXN3,INCENP,RAD54L,SMAD3,MYBL2,KIF2C,CDC45,MCM3,MCM5,UBE2C,CDKN2C,TMPO,NEK2,KATNA1,NDC80,CDC7,CDC20,NUMA1,FBXO5,KIF22,NUP98,STMN1,DR1,CHAF1A,PRC1,EFNA5,RAD21,TLE3
17	HALLMARK_E2F_TARGETS	-0.276798	-1.31786	0.18755	0.999969	0.468119	187	AURKA,TACC3,BIRC5,SMC1A,MCM2,USP1,BUB1B,GINS4,MELK,NUP153,SLBP,WEE1,ESPL1,NAP1L1,RPA1,POLD1,MCM3,MCM5,TRIP13,TMPO,RBBP7,SHMT1,DEPDC1,KIF22,TUBB,STMN1,MCM4,POLA2,CDCA3,DONSON,KIF4A,RAD51AP1,HELLS,DCTPP1,CKS1B,UNG,TOP2A,CDC25A,NASP,PRIM2,SPAG5,CCNB2,MTHFD2,LMNB1,SPC24,ANP32E,KIF2C,RAN,ASF1A,CDKN2C,POLD2,TK1,CDC20,UBE2T,IPO7,CSE1L,PLK1,EZH2,TIPIN,CKS2,MSH2,POLE,PLK4,HMGB3,WDR90,ASF1B,PAN2,SUV39H1,CB…
5	HALLMARK_SPERMATOGENESIS	-0.375546	-3.01288	0.0025878	0.121516	0.021565	132	SCG3,SPATA6,ELOVL3,CCNB2,ART3,CNIH2,NEFH,MTNR1A,RAD17,SYCP1,CCNA1,MAST2,CLGN,SLC12A2,GPR182,KIF2C,PHKG2,LDHC,PHF7,IL12RB2,DDX25,POMC,DPEP3,TNNI3,PGS1,DMC1,PIAS2,TALDO1,MEP1B,TUBA3C,HSPA4L,PCSK1N

## Sheet: Luminal
	Term	es	nes	pval	sidak	fdr	geneset_size	leading_edge
0	HALLMARK_E2F_TARGETS	-0.477745	-5.23787	1.62437e-07	8.12181e-06	8.12184e-06	187	RBBP7,ASF1B,HUS1,UBE2T,MXD3,MSH2,TMPO,SUV39H1,BRCA1,CDCA8,MCM7,MKI67,RNASEH2A,POLD1,MELK,RAD1,KIF18B,PAN2,TOP2A,AURKB,KIF4A,MCM5,PAICS,CHEK2,ANP32E,MTHFD2,PCNA,CDKN2A,MYBL2,RACGAP1,DIAPH3,TUBG1,TIMELESS,DEK,GINS4,TRIP13,SPC25,BUB1B,CIT,SMC3,PTTG1,PRPS1,NUP205,POLD2,TIPIN,CKS2,CHEK1,BIRC5,RRM2,MAD2L1,TK1,ILF3,PPP1R8,AURKA,STMN1,PSMC3IP,CDKN1B,MYC,CDK1,PA2G4,RAD51AP1,RAD21,EZH2,DLGAP5,RPA3,SPC24,PM…
1	HALLMARK_G2M_CHECKPOINT	-0.45986	-4.83037	1.36279e-06	6.81374e-05	3.40699e-05	184	NUSAP1,HUS1,TMPO,SUV39H1,UBE2C,MKI67,TROAP,TTK,EXO1,E2F3,CENPF,TOP2A,PRC1,CENPA,AURKB,KIF4A,MCM5,WRN,HMGN2,KIF20B,MYBL2,TFDP1,RACGAP1,CUL4A,SLC12A2,DKC1,E2F1,CCND1,SLC38A1,INCENP,PTTG1,SAP30,KIF5B,RBL1,PBK,CKS2,KIF15,CHEK1,BIRC5,EFNA5,ODC1,MAD2L1,ILF3,GINS2,AURKA,STMN1,KIF11,TNPO2,CDKN1B,MYC,KIF23,CDK1,CHAF1A,RPS6KA5,RAD21,EZH2,PTTG3P,EGF,PRMT5,UBE2S,E2F2,POLE,RAD54L,SMC1A,LMNB1,CDKN3,CDC6,SS18,M…
2	HALLMARK_EPITHELIAL_MESENCHYMAL_TRANSITION	0.425018	4.40014	1.0818e-05	0.000540755	0.000180299	194	FBLN1,TFPI2,EMP3,IGFBP3,SCG2,PMEPA1,COL12A1,SFRP4,BASP1,TNFRSF11B,MMP3,VEGFC,HTRA1,MATN3,AREG,LRRC15,MSX1,ITGB3,DAB2,SGCD,ENO2,PLAUR,DKK1,MYL9,FERMT2,QSOX1,NT5E,NNMT,FAP,GJA1,CXCL12,SPP1,SLIT3,LRP1,SNTB1,CXCL1,TNC,SERPINE2,MMP2,FZD8,PDGFRB,CDH6,ECM1,CD44,VCAM1,FBLN2,DCN,LAMC2,CTHRC1,TIMP3,GREM1,MMP1,FMOD,VEGFA,FBN2,PVR,TNFRSF12A,LOX,SERPINH1,LGALS1,SPOCK1,MATN2,THBS1,CD59,CAPG,LAMA1,FSTL3,GADD45A…
3	HALLMARK_KRAS_SIGNALING_DN	-0.409239	-3.96659	7.2908e-05	0.0036389	0.00091135	188	SLC38A3,CLDN8,KRT15,THNSL2,CELSR2,PNMT,CD207,CAPN9,NR6A1,SPTBN2,TEX15,FGFR3,RYR1,TFAP2B,ARPP21,SGK1,IFNG,C5,SOX10,MYH7,GP1BA,STAG3,UPK3B,TLX1,ITIH3,CALML5,NR4A2,TFCP2L1,TNNI3,EFHD1,YBX2,PAX3,ARHGDIG,LFNG,PDCD1,KCNN1,SERPINB2,KRT13,CACNA1F,HTR1D,SLC12A3,AKR1B10,PRODH,TG,CKM,KRT4,GPR19,TGM1,KRT5,MAGIX,TCF7L1
4	HALLMARK_KRAS_SIGNALING_UP	0.375468	3.35498	0.000793715	0.0389237	0.00793715	193	IGFBP3,MMP10,GPNMB,LCP1,PLAU,GFPT2,TRIB2,RETN,LIF,ENG,PIGR,CFH,MYCN,FLT4,PCP4,PLAUR,GNG11,SATB1,ACE,SLPI,PLVAP,SPP1,PEG3,MAFB,EPB41L3,MPZL2,SNAP25,EREG,MALL,SPARCL1,TSPAN1,ANKH,RGS16,TFPI,BTBD3,NRP1,CROT,EMP1,PECAM1,ST6GAL1,ANO1,VWA5A,F2RL1,TSPAN7,TMEM158,PRKG2,MMP9,RELN,IL1RL2,EPHB2,DNMBP,CPE,MAP3K1,GABRA3,CAB39L,ABCB1,WNT7A,GPRC5B,TMEM176A,GALNT3,ALDH1A2,AKAP12,APOD,LY96
5	HALLMARK_ESTROGEN_RESPONSE_EARLY	-0.341327	-2.65772	0.00786724	0.326264	0.0655603	192	SLC1A1,SNX24,TUBB2B,KRT15,CELSR2,DHRS2,PRSS23,UNC119,THSD4,SIAH2,RBBP8,SYNGR1,MPPED2,SOX3,NPY1R,MYC,IL6ST,CYP26B1,IL17RB,MICB,RASGRP1,SLC24A3,KRT13,KRT18,ALDH3B1,ABLIM1,RHOD,EGR3,SYBU,PGR,FOS,SLC27A2,RET,GREB1,XBP1,BCL2
6	HALLMARK_COAGULATION	0.358543	2.5964	0.00942057	0.377033	0.0672898	136	ANXA1,TFPI2,CFI,MMP10,CTSK,CSRP1,MMP3,PLAU,HTRA1,P2RY1,CFH,MMP15,F2RL2,VWF,GNG12,PDGFB,F10,ITGB3,APOC3,C3,LRP1,SH2B2,MMP2,THBD,MMP8,DPP4,RABIF,SERPING1,TIMP3,PECAM1,MMP1,KLKB1,C2,PROS1,F12,THBS1,HNF4A,KLK8,MMP9,TIMP1,FYN,C8B
7	HALLMARK_COMPLEMENT	0.332815	2.47482	0.0133303	0.488801	0.0833143	195	TFPI2,DYRK2,S100A9,PIK3R5,CSRP1,CALM3,MMP12,CR1,CFH,MMP15,CDH13,GNAI3,PDGFB,F10,PLAUR,C3,CASP10,F5,CXCL1,CD36,PLSCR1,LRP1,MT3,PRDM4,NOTCH4,AKAP10,TIMP2,MMP8,USP8,CDA,GCA,DPP4,PRCP,SH2B3,RABIF,SERPING1,LTF,PLA2G4A,KLKB1,S100A12,C2,KYNU,HPCAL4,PHEX,KLK1,ERAP2,PIM1,FCN1,CD59,HNF4A,GNAI2,TIMP1,FYN,MMP13,CR2,LGMN
8	HALLMARK_INFLAMMATORY_RESPONSE	0.3281	2.41515	0.0157289	0.547377	0.0873827	197	NDP,HRH1,IRAK2,MET,LIF,LDLR,SELE,OPRK1,P2RY2,CALCRL,KCNA3,SELL,ITGB3,SLC1A2,PLAUR,BEST1,CCL2,GPC3,EREG,CDKN1A,RGS16,FFAR2,TACR1,PDPN,SCARF1,IFNGR2,STAB1,IL4R,NPFFR2,TACR3,ADORA2B,CCL22,IL1R1,TIMP1,ITGA5,CCL7,SPHK1,APLNR
9	HALLMARK_ESTROGEN_RESPONSE_LATE	-0.311979	-2.08215	0.0373292	0.850758	0.186646	195	CELSR2,DHRS2,FGFR3,ST6GALNAC2,PRSS23,CXCL14,CDC6,SIAH2,RBBP8,ASCL1,SOX3,NPY1R,PLAC1,IL6ST,CYP26B1,IL17RB,MICB,SLC24A3,KRT13,ALDH3B1,TOP2A,CYP4F11,EGR3,BATF,CA2,PGR,FOS,HMGCS2,SLC27A2,RET,DNAJC1,CD9,XBP1,BCL2,LLGL2,KIF20A
10	HALLMARK_PANCREAS_BETA_CELLS	0.457979	1.98285	0.0473843	0.911715	0.215383	40	LMO2,ISL1,STXBP1,DPP4,PCSK1,PCSK2,GCK,MAFB,NKX2-2,NEUROD1,FOXA2
11	HALLMARK_ANGIOGENESIS	0.459194	1.88807	0.0590162	0.952235	0.245901	36	SLCO2A1,MSX1,PRG2,STC1,S100A4,KCNJ8,NRP1,LPL,JAG1,TIMP1,SPP1,VEGFA,THBD
12	HALLMARK_TNFA_SIGNALING_VIA_NFKB	-0.299495	-1.8472	0.0647176	0.964752	0.248914	197	TNFRSF9,JUNB,FOSB,OLR1,IRS2,CD69,IL7R,CCL4,ATF3,DUSP2,CXCL11,IL12B,PNRC1,EGR1,SGK1,SIK1,PFKFB3,EGR2,RELB,CXCL10,MYC,NR4A2,IL6ST,CCND1,NFKBIA,TRIB1,F3,PHLDA1,SERPINB2,NFKB2,GPR183,BCL6,IL23A,IRF1,EGR3,TNF,TNFAIP3,PER1,NR4A1,NR4A3,FOS,DUSP4,KLF4,TAP1,BIRC3,MAFF
13	HALLMARK_ALLOGRAFT_REJECTION	-0.29672	-1.7472	0.0806028	0.985032	0.287867	195	IL2RG,IL1B,IL27RA,CCL4,CXCL9,CD3E,IL12B,PSMB10,IKBKB,HLA-DOB,IL2RB,CD3D,IFNG,CCL13,RPL39,CD74,APBB1,HLA-DOA,HLA-A,BRCA1,TAP2,CD3G,NPM1,HLA-DQA1,GZMB,IL15,STAT4,IL12RB1,ITGB2,LY75,CARTPT,FAS,JAK2,CD7,CD96,CD80,CCL19,ACHE,LTB,TNF,NLRP3,IL12A,F2,TLR3,NCR1,IL7,KLRD1,TAPBP,TAP1,CD40LG,CDKN2A,IL2RA,CD2
14	HALLMARK_UV_RESPONSE_DN	0.306178	1.62668	0.103806	0.99583	0.332594	137	MGLL,ID1,PDLIM5,PLCB4,TGFBR2,MET,PTGFR,LDLR,ITGB3,PPARG,PTPRM,LPAR1,SYNJ2,GJA1,ATP2B4,KALRN,MT1E,PDGFRB,NRP1,TFPI,GCNT1,CACNA1A,VLDLR,PRKAR2B,SYNE1,ADORA2B,MAP1B,PIK3R3,FYN,PMP22,FHL2,SCHIP1
15	HALLMARK_APICAL_JUNCTION	0.296331	1.61445	0.10643	0.996399	0.332594	193	CDH3,CNTN1,CLDN11,MPZL1,PDZD3,NFASC,NRAP,ICAM2,SPEG,TNFRSF11B,ACTA1,THBS3,ADAMTS5,TJP1,RAC2,CD34,MYL12B,LAYN,SKAP2,VWF,MAPK13,MAPK11,AMIGO2,NEGR1,CAP1,NRXN2,MYL9,LAMB3,DSC3,CDSN,ACTN1,CD209,CTNND1,MPZL2,MMP2,PPP2R2C,CADM3,ITGA10,YWHAH,NLGN2,CDH6,VCAM1,MDK,DMP1,GNAI1,LAMC2,ITGA2,CLDN5,SIRPA,PECAM1,ARPC2,SLC30A3,CD99,CNN2,FSCN1,CLDN14,PARVA,FLNC,INSIG1,PLCG1,JAM3,CD276,MMP9,MSN,MYH10,GNAI2,VCL,CLDN…
16	HALLMARK_HEME_METABOLISM	0.287063	1.35911	0.174113	0.99993	0.512097	190	ANK1,TRAK2,SLC2A1,HBB,AQP3,NFE2,HTATIP2,HBD,CA1,NUDT4,SLC22A4,MAP2K3,TAL1,GATA1,MGST3,ABCG2,C3,AGPAT4,SLC30A1,MFHAS1,BACH1,RBM38,HBQ1,LMO2,MINPP1,HEBP1,SLC4A1,ELL2,UROD,CTNS,SLC30A10,PPP2R5B,TOP1,SPTA1,EPB42,TNS1,UCP2,FOXO3,FTCD,CLCN3,MYL4,ADD2,ACP5,TSPAN5,SPTB,CAT,CLIC2,ALAS2
17	HALLMARK_TGF_BETA_SIGNALING	0.345999	1.22565	0.22033	0.999996	0.603749	54	FKBP1A,PMEPA1,SKIL,THBS1,IFNGR2,ID1,ID3,RAB31,TJP1,SPTBN1,CDK9,ENG,WWTR1,ACVR1,SMAD1,BCAR3
18	HALLMARK_IL6_JAK_STAT3_SIGNALING	0.326783	1.20184	0.229425	0.999998	0.603749	87	CRLF2,HMOX1,PIK3R5,CCR1,PLA2G2A,LEPR,ITGB3,IL3RA,CXCL1,CD36,IFNAR1,CD14,CD44,IFNGR1,ACVRL1,IL13RA1,TNFRSF1A,IFNGR2,TNFRSF12A,IL4R,PIM1,IL10RB,IL1R1,IL17RA,CCL7,MYD88,CNTFR
19	HALLMARK_CHOLESTEROL_HOMEOSTASIS	0.326927	1.13139	0.257892	1	0.632208	72	FABP5,ANTXR2,PPARG,GNAI1,PLAUR,TRIB3,GLDC,NFIL3,TNFRSF12A,LPL,AVPR1A,PLSCR1,LDLR,STARD4,GSTM2,ADH4
20	HALLMARK_MYOGENESIS	-0.264635	-1.11342	0.265527	1	0.632208	198	COL3A1,MYOM2,CHRNA1,HDAC5,MYL2,PC,RYR1,TCAP,CASQ1,PVALB,SPDEF,ATP2A1,PICK1,COL1A1,PPP1R3C,MYH7,AGRN,CAMK2B,TNNI2,DMD,SVIL,KLF5,PPFIA4,MYH1,PGAM2,HRC,MYLK,ERBB3,KCNH2,ACHE,ABLIM1,CRAT,CSRP3,FGF2,MYL1,CKM,ITGB4,TNNC2,MYH2,MB,PKIA,DAPK2
21	HALLMARK_HEDGEHOG_SIGNALING	0.369316	1.04256	0.297153	1	0.675347	35	SCG2,PML,SLIT1,HEY2,CRMP1,TLE1,NRP1,NRCAM,THY1,CNTFR,VEGFA,ETS2,VLDLR
22	HALLMARK_APICAL_SURFACE	-0.338873	-0.941986	0.3462	1	0.752608	43	AKAP7,IL2RG,CX3CL1,AFAP1L2,ATP8B1,SCUBE1,EPHB4,BRCA1,FLOT2,EFNA5,IL2RB,TMEM8B,SLC2A4,CROCC,SHROOM2
23	HALLMARK_ANDROGEN_RESPONSE	0.298146	0.910689	0.36246	1	0.755124	96	MAK,PMEPA1,PDLIM5,SCD,DBI,MAF,ELOVL5,TPD52,GNAI3,IQGAP2,ARID5B,ACTN1,ADAMTS1,SORD,XRCC5,STK39,TNFAIP8,ELL2,ANKH,ABCC4,ZBTB10,INSIG1,PTPN21,STEAP4,AKAP12,MYL12A,HSD17B14
24	HALLMARK_INTERFERON_GAMMA_RESPONSE	0.257391	0.81041	0.417705	1	0.83541	196	KLRK1,ST3GAL5,NOD1,PARP14,IFITM2,MVP,SAMHD1,IFIT2,MT2A,TOR1B,IFITM3,CFH,IFIT1,TXNIP,SP110,ST8SIA4,IRF4,CMPK2,SPPL2A,RIPK1,CCL2,OAS2,VAMP5,PLSCR1,IFI44L,ZNFX1,ISG15,IFNAR2,BANK1,VCAM1,CDKN1A,TDRD7,MX2,SERPING1,PLA2G4A,SELP,IFI27,RSAD2,DDX58,NCOA3,UPP1,MX1,IFIT3,NAMPT,IL4R,UBE2L6,OASL,ZBP1,PIM1,IFI44,EPSTI1,PNP,XAF1,CCL7,MYD88,OAS3
25	HALLMARK_XENOBIOTIC_METABOLISM	0.255355	0.768439	0.442226	1	0.841009	196	FBLN1,HMOX1,IGF1,PDLIM5,MT2A,F10,IDH1,GSTA3,SLC22A1,CD36,GAD1,MAN1A1,AKR1C3,CDA,ADH1C,PTGES,ATOH8,ESR1,CROT,TPST1,UPP1,KYNU,CES1,PROS1,ETS2,ENPEP,IGFBP1,CBR1,BCAT1,HNF4A,CASP6,GCNT2,IL1R1,FMO1,XDH,RETSAT,CYP2J2
26	HALLMARK_INTERFERON_ALPHA_RESPONSE	0.289071	0.738784	0.460038	1	0.841009	92	PARP14,IFITM2,IFIT2,OAS1,PARP9,TXNIP,SELL,SP110,CMPK2,CCRL2,PLSCR1,IFI44L,ISG15,TDRD7,SAMD9,IFI27,PROCR,RSAD2,MX1,IFIT3,IL4R,UBE2L6,OASL,GMPR,IFI44,EPSTI1,LPAR6
27	HALLMARK_SPERMATOGENESIS	0.256716	0.677742	0.497936	1	0.841009	132	GSG1,LDHC,GSTM3,ELOVL3,SHE,CLVS1,NEFH,THEG,TEKT2,SLC2A5,GAD1,DCC,ADCYAP1,CHRM4,NOS1,ALOX15
28	HALLMARK_HYPOXIA	0.253761	0.664717	0.506232	1	0.841009	190	HS3ST1,LDHC,IGFBP3,SLC2A1,HMOX1,S100A4,P4HA1,PYGM,LXN,NFIL3,SLC2A5,MT2A,FOSL2,TPD52,DTNA,HDLBP,PDGFB,ENO2,PLAUR,PGF,CHST3,GPC3,MT1E,PHKG1,GBE1,STC1,ILVBL,SRPX,CDKN1A,DCN,STBD1,ALDOA,EFNA3,VEGFA,FOXO3,NDST2,PLIN2,LOX,PRKCA,VLDLR,PGM1,SLC2A3,ADORA2B,PIM1,IGFBP1,JMJD6,HOXB9,CASP6,GCNT2,TKTL1,MAP3K1,GCK,FBP1,AKAP12,CA12
29	HALLMARK_MITOTIC_SPINDLE	-0.238475	-0.604307	0.54564	1	0.841009	196	KNTC1,SMC1A,NUSAP1,DOCK4,RACGAP1,ANLN,EPB41L2,DLG1,CENPJ,LRPPRC,LMNB1,CDC42EP4,EPB41,MARK4,AURKA,TUBGCP6,PCGF5,KIF1B,ARHGEF7,SAC3D1,KIF11,KIF22,SMC3,ROCK1,KIF23,CDK1,RAPGEF6,NCK2,CLASP1,TTK,SHROOM2,FGD6,INCENP,ARHGAP5,CYTH2,ACTN4,SUN2,RASA2,MID1IP1,KIF5B,CENPF,TRIO,WASF2,PCM1,TOP2A,TUBGCP3,PRC1,TUBGCP2,ARFIP2,DLGAP5,CEP72,SHROOM1,KIF4A,SASS6,ESPL1,RICTOR,FARP1,NEDD9,ARF6,WASF1,KIF15,BIRC5,CDC42EP…
30	HALLMARK_FATTY_ACID_METABOLISM	-0.249747	-0.603204	0.546373	1	0.841009	153	ACADL,GCDH,G0S2,REEP6,FASN,ME1,UROS,CPOX,ACSM3,HMGCS1,ACSS1,CIDEA,CYP4A22,GSTZ1,GPD2,ALDH3A1,EPHX1,PSME1,D2HGDH,AQP7,BCKDHB,CRAT,IDI1,GPD1,HAO2,HMGCS2,ADH7,NCAPH2,XIST,ODC1,CA2,NTHL1,BLVRA
31	HALLMARK_APOPTOSIS	0.25873	0.586334	0.557651	1	0.841009	158	DNAJA1,HMOX1,IGFBP6,GNA15,TXNIP,PAK1,F2R,BTG3,ENO2,SATB1,GPX3,GPX1,CCNA1,EREG,TIMP2,MMP2,PDGFRB,CD14,CD44,CDKN1A,DCN,IFNGR1,ANKH,EMP1,TIMP3,AVPR1A,TNFRSF12A,PEA15,RNASEL,CASP6,NEFH,TIMP1,RETSAT,SPTAN1
32	HALLMARK_IL2_STAT5_SIGNALING	0.247153	0.582215	0.560422	1	0.841009	194	UMPS,BATF3,TNFSF11,SPRY4,P4HA1,SHE,NFIL3,LIF,IFITM3,SWAP70,F2RL2,GATA1,MYO1E,COCH,SELL,IL3RA,NCS1,IRF4,IL1RL1,CYFIP1,CD79B,NT5E,GPR83,PLSCR1,SPP1,PTH1R,DENND5A,ADAM19,ECM1,CD44,CD48,WLS,IFNGR1,PENK,RGS16,TNFRSF21,NRP1,HOPX,SOCS2,SELP,EMP1,NCOA3,PLIN2,NFKBIZ,SLC2A3,IL4R,CD81,RHOH,ITIH5,PIM1,GALM,ENPP1,CAPG,MYO1C,PNP,ABCB1,CAPN3,ALCAM
33	HALLMARK_UV_RESPONSE_UP	-0.245474	-0.549753	0.582489	1	0.841009	152	JUNB,FOSB,NKX2-5,ATF3,CLTB,ASNS,E2F5,MAPK8IP2,APOM,IL6ST,NFKBIA,CHRNA5,RASGRP1,KCNH2,IRF1,NR4A1,CHKA,FOS,SIGMAR1,RET,TAP1,CA2
34	HALLMARK_PEROXISOME	0.264519	0.537069	0.59122	1	0.841009	101	CRABP1,DLG4,ALDH1A1,EHHADH,RXRG,ABCB4,IDH1,SCGB1A1,LONP2,SIAH1,DIO1,PEX11A,ITGB1BP1,CACNA1B,CEL,ABCC8,ACSL5,ABCB1,RETSAT,HSD17B11
35	HALLMARK_BILE_ACID_METABOLISM	0.25014	0.51647	0.605526	1	0.841009	112	ABCA8,ABCA9,ALDH1A1,RXRG,CH25H,AR,CYP7B1,IDH1,LONP2,BCAR3,PEX11A,ABCA6,DIO1,CROT,BMP6,BBOX1,SLC29A1,NEDD4,ABCA4,PHYH,ACSL5,RETSAT,HSD17B11
36	HALLMARK_REACTIVE_OXYGEN_SPECIES_PATHWAY	-0.281286	-0.481295	0.630307	1	0.851766	45	JUNB,GLRX2,TXNRD1,TXN,MBP,GSR,PFKP,TXNRD2,G6PD,ERCC2,MPO
37	HALLMARK_MYC_TARGETS_V2	-0.260232	-0.411971	0.68036	1	0.895211	58	NOC4L,RRP12,DUSP2,CBX3,FARSA,PUS1,MYC,NPM1,PA2G4,EXOSC5,TCOF1,SLC19A1,WDR74,SRM,NOP16,TMEM97,SLC29A2,MCM5,UNG,IPO4,PPAN
38	HALLMARK_UNFOLDED_PROTEIN_RESPONSE	-0.238288	-0.383531	0.701326	1	0.899136	106	CNOT6,BANF1,PSAT1,DNAJC3,CNOT2,ATF3,CHAC1,ASNS,DKC1,NPM1,EXOSC5,BAG3,SLC1A4,CXXC1,PAIP1,DDIT4,ERN1,KIF5B,SSR1,LSM1,SERP1,EXOSC4,EDEM1,EIF4EBP1,XPOT,MTHFD2,EXOSC1,NHP2,EEF2,XBP1,ALDH18A1,WIPI1
39	HALLMARK_NOTCH_SIGNALING	-0.304385	-0.264569	0.791341	1	0.965659	32	CCND1,MAML2,TCF7L2,FZD7,SAP30,LFNG,KAT2A,FZD1,PSEN2
40	HALLMARK_WNT_BETA_CATENIN_SIGNALING	-0.249291	-0.232004	0.816535	1	0.965659	42	CCND2,WNT5B,NKD1,HDAC5,NCOR2,WNT6,SKP2,HDAC11,PTCH1,MYC,KAT2A,CSNK1E,LEF1,FZD1,FRAT1,PSEN2,TCF7
41	HALLMARK_P53_PATHWAY	-0.206454	-0.215265	0.829561	1	0.965659	190	TM4SF1,TRAF4,MXD4,ABAT,EPS8L2,ALOX15B,ATF3,FUCA1,TPRKB,HINT1,ACVR1B,GLS2,RAD9A,TRAFD1,TGFA,FGF13,CYFIP2,HRAS,PLXNB2,SERPINB5,KIF13B,WWP1,FAS,SLC7A11,CTSD,DDIT4,EPHX1,ZBTB16,PTPN14,ABCC5,LDHB,ANKRA2,ERCC5,FOS,HEXIM1,ITGB4,KLF4,TAP1,CTSF,CDKN2A,FAM162A
42	HALLMARK_MYC_TARGETS_V1	-0.207144	-0.214103	0.830467	1	0.965659	188	EIF3B,CLNS1A,STARD7,MAD2L1,CYC1,CSTF2,DEK,ERH,CBX3,HDGF,PSMC4,RPL18,RPLP0,PPIA,APEX1,VDAC1,PSMA2,CCT5,MYC,MCM7,PTGES3,NPM1,PA2G4,FBL,IFRD1,PRPS2,XPO1,CANX,PHB2,PRPF31,PSMB2,HNRNPA1,CCNA2,HNRNPD,HNRNPC,SRM,POLD2,NOP16,HNRNPA2B1,SNRPA,RFC4,PSMC6,MCM5,TRIM28,XPOT,CUL1,PSMA6,NHP2,CDC45,PCBP1,PCNA,TXNL4A,MRPL23,CDK2,ODC1,PSMD3,EIF1AX,TFDP1
43	HALLMARK_MTORC1_SIGNALING	-0.198912	-0.180187	0.857006	1	0.973871	192	NFKBIB,TFRC,PSMA3,TUBG1,TXNRD1,IGFBP5,PSAT1,SQSTM1,PHGDH,ME1,CTSC,ASNS,POLR3G,AURKA,PSME3,ACLY,HMGCS1,EBP,GOT1,HSPA4,SDF2L1,SLC1A5,G6PD,NUFIP1,EEF1E1,FKBP2,IFRD1,SLC1A4,GAPDH,ITGB2,SRD5A1,SLA,CANX,ADD3,SLC7A11,DDIT4,GSR,NUP205,SSR1,CDC25A,TMEM97,SERP1,EDEM1,IDI1,FADS2,PSMC6,FGL2,TBK1,GPI,CD9,XBP1,PPP1R15A,RRM2,QDPR
44	HALLMARK_OXIDATIVE_PHOSPHORYLATION	-0.162201	-0.109872	0.912511	1	1	182	NDUFB8,ATP6V1H,NDUFA7,SDHA,TCIRG1,CYC1,ACADM,ATP6V1C1,LRPPRC,NDUFS7,MRPS30,NNT,COX8A,VDAC1,TIMM9,OGDH,RHOT1,COX17,SLC25A12,NDUFS8,ATP6AP1,OAT,SLC25A4,POLR2F,BCKDHA,MRPS15,MRPS12,NDUFA1,ABCB7,PHB2,OXA1L,UQCRQ,IDH3G,NDUFA4,COX7C,COX6A1,NDUFV1,NDUFA9,DECR1,MDH2,PDHB,AIFM1,COX6C,NDUFB4,LDHB,HSPA9,NDUFS6,NDUFC1,MAOB,SDHB,GPI,CS,ATP6V1G1,ATP6V1F,PDK4,NDUFB7,NQO2,ALDH6A1,MTRR,ATP1B1,FDX1,NDUFA2
45	HALLMARK_DNA_REPAIR	-0.151267	-0.0845147	0.932647	1	1	139	DCTN4,SUPT5H,UPF3B,ERCC8,GUK1,POLL,POLR2K,LIG1,GMPR2,TMED2,ZNF707,PRIM1,SAC3D1,NT5C,POLR2E,ERCC2,VPS28,POLD4,POLR2G,BRF2,VPS37D,POLD1,TARBP2,POLA1,RAD51,RFC5,ZWINT,POLB,RPA3,AAAS,ERCC5,POLR2I,RFC3,ERCC1,PCNA,PDE6G
46	HALLMARK_GLYCOLYSIS	0.209805	0.0505312	0.959699	1	1	195	B4GALT4,LDHC,IGFBP3,P4HA1,FKBP4,B3GNT3,PYGL,MET,PMM2,SDHC,ENO2,IDH1,QSOX1,NT5E,GPC3,NANP,SRD5A3,PFKFB1,CD44,STC1,TFF3,DCN,CHST1,FBP2,TPST1,AGL,CACNA1H,ALDOA,IL13RA1,EFNA3,VEGFA,EXT2,HOMER1,VLDLR,ADORA2B,CHST6,FUT8,GPR87,CASP6,SLC35A3,TKTL1,ARTN
47	HALLMARK_PI3K_AKT_MTOR_SIGNALING	0.205794	0.0335438	0.973241	1	1	104	SLC2A1,NOD1,SFN,MAP2K3,RIT1,RIPK1,DUSP3,YWHAB,CDKN1A,TRIB3,TNFRSF1A,CAB39,PLCG1,PIK3R3,CAB39L,MKNK1,MYD88,VAV3,GNGT1
48	HALLMARK_ADIPOGENESIS	0.197615	0	1	1	1	189	MGLL,STOM,GPAM,RETN,LAMA4,MGST3,ACAA2,SDHC,STAT5A,PPARG,GPX3,IDH1,C3,LPL,CD36,HSPB8,SPARCL1,GBE1,RNF11,IFNGR1,SNCG,ALDOA,ITSN1,UCP2,PLIN2,DHRS7B,PGM1,COL15A1,ITIH5,CYP4B1,CAT,GADD45A,PHYH,PTGER3,ITGA7,RETSAT,ACADS,TKT
49	HALLMARK_PROTEIN_SECRETION	0.133549	0	1	1	1	95	TPD52,SH3GL2,VAMP3,AP2S1,STX7,ATP1A1,TSPAN8,RAB14,ADAM10,ARFGEF1,IGF2R,VPS45,CLCN3,ARFGEF2,CAV2,SCAMP3,RAB22A,DST,PPT1,STX12

## Sheet: Her2
	Term	es	nes	pval	sidak	fdr	geneset_size	leading_edge
0	HALLMARK_ESTROGEN_RESPONSE_LATE	0.464534	4.31263	1.61325e-05	0.000806305	0.000411119	183	DNAJC12,LTF,HSPA4L,RET,CA12,MAPT,S100A9,TPBG,CYP4F11,ACOX2,GALE,ELOVL5,IDH2,FKBP5,FRK,DHRS2,MYB,MYOF,IL6ST,HMGCS2,SCNN1A,BATF,HSPB8,LAMC2,SERPINA3,RAPGEFL1,RAB31,SEMA3B,SLC22A5,DYNLT3,CLIC3,SLC9A3R1,TPD52L1,SORD,ABCA3,ANXA9,HR,CHST8,SLC27A2,AGR2,PAPSS2,PRLR,TJP3
1	HALLMARK_INTERFERON_ALPHA_RESPONSE	0.535639	4.30839	1.64447e-05	0.000821906	0.000411119	92	CMPK2,ELF1,OAS1,EIF2AK2,TRIM14,IFITM3,PNPT1,IFIH1,IFI27,CASP1,IL7,EPSTI1,IFI44L,HERC6,PARP14,BST2,IFITM1,DDX60,MX1,CXCL11,PARP9,IFIT3,IL15,PSMA3,SAMD9,RSAD2,NMI,CCRL2,ISG15,TDRD7,OASL,STAT2,GBP2,SP110,CD47,IRF7,B2M,CASP8,TRIM5,CXCL10,IFIT2,TAP1,IFI35,CD74,NCOA7,MOV10,DHX58,LGALS3BP,IFITM2,UBA7,UBE2L6,IFI30,PARP12,PLSCR1,TMEM140,SAMD9L,IFI44,PSMB8,TRIM21
2	HALLMARK_FATTY_ACID_METABOLISM	0.453487	3.99664	6.42472e-05	0.00320731	0.000943594	137	MGLL,RDH11,ALDH9A1,FASN,CRYZ,PRDX6,ADH1C,IDI1,SERINC1,IDH1,HSP90AA1,HPGD,ELOVL5,SUCLG2,ACOT2,ALAD,NSDHL,HSDL2,RETSAT,ME1,HMGCS2,HSD17B7,BMPR1B,GSTZ1,TDO2,GLUL,CEL,FMO1,RDH16,ACSL5,TP53INP2,SLC22A5,VNN1,IDH3G,UGDH,XIST,DHCR24,UBE2L6,CRAT,HSD17B11,SUCLA2,CPT2,EHHADH,LDHA,ACSM3,ACSL1,CPOX,HIBCH,ALDOA,ACADM
3	HALLMARK_ANDROGEN_RESPONSE	0.497603	3.95829	7.54875e-05	0.0037674	0.000943594	94	GPD1L,SPDEF,PIAS1,ELK4,IDI1,STEAP4,TSC22D1,HPGD,PDLIM5,MAK,ELOVL5,HERC3,FKBP5,IQGAP2,ABCC4,NKX3-1,ALDH1A3,AZGP1,BMPR1B,MAP7,SEC24D,SAT1,B2M,ACTN1,PGM3,PMEPA1,NGLY1,FADS1,INPP4B,DHCR24,ITGAV,UAP1,SORD,ARID5B,SCD,LMAN1,HMGCR,ACSL3,VAPA,SLC26A2
4	HALLMARK_ESTROGEN_RESPONSE_EARLY	0.430344	3.84623	0.000119949	0.00597988	0.00119949	187	STC2,ELF1,RET,CA12,FASN,ENDOD1,TIPARP,MAPT,TPBG,ELOVL5,FKBP5,FRK,RHOBTB3,DHRS2,MYB,SYBU,MYOF,IL6ST,AR,SCNN1A,MSMB,SLC2A1,AQP3,HSPB8,KRT15,UGCG,THSD4,RAPGEFL1,ZNF185,RAB31,SEMA3B,GJA1,SEC14L2,FHL2,SYT12,DYNLT3,SLC22A5,CLIC3,SLC9A3R1,KDM4B,KRT18,MREG,TPD52L1,MUC1,SLC7A2,ABCA3,REEP1,ANXA9,HR,MLPH,P2RY2,BHLHE40,SLC1A1,SFN,SLC27A2,PAPSS2,ABAT,TJP3
6	HALLMARK_COAGULATION	0.467213	3.52995	0.000415632	0.0205714	0.0029688	102	FGG,FURIN,ITGA2,CAPN2,FN1,MMP10,ACOX2,DPP4,MMP11,GNG12,HMGCS2,CFH,CFB,ADAM9,THBS1,F3,PLAU,MMP1,P2RY1,HPN,CLU,OLR1,CFI
7	HALLMARK_PROTEIN_SECRETION	0.44773	3.31454	0.000917936	0.0448796	0.0057371	94	ATP7A,ARFGAP3,SCRN1,VPS45,GOLGA4,SGMS1,COPB2,COG2,VAMP4,MON2,TMED10,YIPF6,ATP1A1,SEC31A,TMX1,TSPAN8,PPT1,SNAP23,ABCA1,VAMP7,SEC24D,AP3B1,ADAM10,ANP32E,KRT18,CLTC,COPB1,LMAN1,NAPG,RAB5A,GALC,CLN5,AP3S1,ICA1
8	HALLMARK_GLYCOLYSIS	0.390823	3.08535	0.00203314	0.0967542	0.0112952	184	STC2,ALDH9A1,GMPPB,AKR1A1,HMMR,RPE,LCT,CHST6,G6PD,AGL,PFKP,TPBG,GALE,IDH1,PGK1,GOT1,COPB2,COG2,NSDHL,PGAM2,ARPP19,ME1,SRD5A3,PYGL,SLC35A3,HK2,MED24,FAM162A,RRAGD,DDIT4,MPI,ABCB6,CTH,VEGFA,GPR87,KIF2A,IL13RA1,PLOD2,SPAG4,COL5A1,SLC16A3,HS6ST2,STC1,IGFBP3,PPFIA4,GPC4,DCN,GUSB,CYB5A,B3GNT3,PRPS1,LDHA,P4HA1,P4HA2,NT5E,VCAN,ADORA2B,ALDOA,GALK2,EGLN3,ZNF292
9	HALLMARK_BILE_ACID_METABOLISM	0.436613	3.01813	0.00254342	0.119559	0.0127171	91	AMACR,HSD3B7,ALDH9A1,BCAR3,EPHX2,PHYH,GCLM,NPC1,HSD17B6,IDI1,IDH1,CROT,IDH2,ABCA4,PECR,RETSAT,PIPOX,AR,GNMT,SLC23A2,PEX11A,LIPE,ABCA1,DIO2,SCP2,ABCD1,AQP9,NEDD4,DHCR24,ABCA3,HSD17B11,SLC27A2,LONP2,ALDH8A1,SLC22A18,ACSL1,PEX7
10	HALLMARK_MTORC1_SIGNALING	0.369636	2.8825	0.00394539	0.179351	0.0179336	192	RDH11,HSPA9,ACACA,G6PD,TM7SF2,SLC7A11,STARD4,IDI1,IDH1,PGK1,GOT1,ELOVL5,DAPP1,SKAP2,ATP6V1D,TBK1,NUFIP1,GLRX,SLC1A4,ME1,PSMA3,IFRD1,SLC2A1,SERP1,HK2,GBE1,PNP,POLR3G,GMPS,CDKN1A,DDIT4,EDEM1,SLC6A6,PGM1,CTH,PSMC6,NAMPT,SRD5A1,PLOD2,CCNF,ETF1,SLC9A3R1,LDLR,TXNRD1,GPI,UCHL5,FADS1,STC1,GSK3B,TFRC,DHCR24,SORD,IFI30,UFM1,SCD,BHLHE40,SQSTM1,SHMT2,HMGCR,TMEM97,LDHA,SYTL2,ACSL3,ATP2A2,PSMD12,P4HA1,ALDOA,EG…
11	HALLMARK_INTERFERON_GAMMA_RESPONSE	0.363605	2.79272	0.00522661	0.230501	0.0217775	193	IFI44,CMPK2,GCH1,OAS2,MVP,IDO1,CD274,CASP4,EIF2AK2,IFIH1,HLA-DRB1,IFI27,PFKP,RNF213,UPP1,IL7,EPSTI1,FAS,PARP14,SAMHD1,BST2,STAT3,TNFSF10,MYD88,DDX60,DDX58,MX1,CXCL11,IFIT3,IL15,SPPL2A,PNP,RSAD2,NMI,CFH,CFB,TRIM21,METTL7B,ICAM1,OASL,IRF7,CASP8,PTGS2,NAMPT,CXCL10,IFIT2,HIF1A,IFI35,STAT1,DHX58,APOL6,IFIT1,UBE2L6,TNFAIP2,ARID5B,RAPGEF6,PLSCR1,SAMD9L,OAS3,PSMB8,EIF4E3
12	HALLMARK_XENOBIOTIC_METABOLISM	0.389394	2.64854	0.00808404	0.333586	0.0310925	160	SAR1B,PTGR1,GCH1,ABHD6,XDH,ITIH4,UPP1,NPC1,IDH1,ACOX2,MCCC2,PDLIM5,CROT,ELOVL5,ABCC2,AP4B1,CYP2J2,GSTT2,SLC46A3,SSR3,GSTM4,RETSAT,PGRMC1,GNMT,SLC35D1,FAH,CFB,AKR1C2,SLC6A6,MTHFD1,TDO2,FMO1,KYNU,VNN1,FBP1,ABCC3,AQP9,ACSM1,ENTPD5,CYB5A,GCNT2,PAPSS2,ATP2A2,BLVRB,HSD17B2,ADH1C
13	HALLMARK_COMPLEMENT	0.370043	2.50655	0.0121917	0.458457	0.0435419	173	LTF,CD46,CASP4,F7,CP,FN1,S100A9,MMP13,ZFPM2,DPP4,MMP12,PCLO,ME1,PLAUR,CFH,CFB,LIPA,ADAM9,CASP10,ERAP2,IRF7,KYNU,APOBEC3F,F3,PHEX,PCSK9,PLSCR1,CXCL1,CLU,OLR1
14	HALLMARK_PEROXISOME	0.391989	2.45847	0.0139531	0.504689	0.0465104	92	HSD3B7,RDH11,MVP,ALDH9A1,EPHX2,IDI1,FABP6,IDH1,ELOVL5,IDH2,ABCB9,RETSAT,SLC23A2,PEX11A,IDE,CEL,SCP2,ABCD1,ABCC5,SEMA3C,DHCR24,CRAT,STS,HSD17B11,SLC27A2,EHHADH,LONP2,ACSL1
15	HALLMARK_HYPOXIA	0.359826	2.35724	0.0184112	0.605107	0.0575351	175	ATP7A,CA12,CP,TIPARP,PFKP,TPBG,PGK1,SLC2A5,ADM,PLAUR,HK2,HOXB9,GBE1,PFKFB3,SLC6A6,MAP3K1,VEGFA,INHA,F3,LOX,ALDOC,STC1,IGFBP3,PPFIA4,GPC4,GCNT2,BHLHE40,LDHA,P4HA1,SELENBP1,B4GALNT2
19	HALLMARK_KRAS_SIGNALING_UP	0.346903	2.03524	0.0418267	0.881913	0.104567	169	INHBA,ITGA2,BIRC3,MMP10,ETV1,PTCD2,HDAC9,PRKG2,SPP1,ADAMDEC1,PEG3,CROT,TOR1AIP2,MMP11,PRRX1,PLAUR,APOD,SLPI,ADAM8,CFH,CFB,KCNN4,SERPINA3,PLEK2,MAP3K1,PDCD1LG2,AVL9,ST6GAL1,TSPAN1,SEMA3B,PTGS2,PLAU,VWA5A,F2RL1,EREG,EPB41L3,IGFBP3,NAP1L2,IL1B,GALNT3,PIGR,SATB1,F13A1,PSMB8
20	HALLMARK_EPITHELIAL_MESENCHYMAL_TRANSITION	0.319631	1.87032	0.0614391	0.958012	0.146284	190	INHBA,COL3A1,COL7A1,LUM,ITGA2,TGM2,FN1,SPARC,MMP2,SGCD,MXRA5,EDIL3,FAS,SPP1,COL8A2,GADD45A,COL12A1,COL1A2,LAMA1,PRRX1,FBN1,PLAUR,COL1A1,IL15,FBLN2,LOXL2,COPA,GREM1,CTHRC1,CDH6,LAMC2,LAMA3,MAGEE1,COL11A1,ANPEP,VEGFA,ECM2,FERMT2,THBS1,SAT1,THBS2,DPYSL3,GJA1,TFPI2,PLOD2,MMP1,COL5A1,COL5A2,PMEPA1,LOX,DKK1,LRRC15,ECM1,IGFBP3,ITGAV,DCN,NID2,MFAP5,SPOCK1,TPM1,CXCL1,FBN2,PTHLH,NT5E,VCAN,ADAM12
21	HALLMARK_HEME_METABOLISM	0.340897	1.83252	0.0668739	0.968594	0.151986	161	DCUN1D1,SLC22A4,ENDOD1,PICALM,SLC7A11,GCLM,FBXO9,SPTB,PDZK1IP1,ADIPOR1,ARHGEF12,ERMAP,HTATIP2,ALAD,CAST,MOCOS,NFE2L1,KHNYN,SLC2A1,NUDT4,CDR2,SYNJ1,AQP3,GMPS,EPOR,MFHAS1,ALDH6A1,MBOAT2,ABCB6,UCP2,SLC6A9,IGSF3,PPOX,KAT2B,PRDX2,TRAK2,TFRC,TRIM58,SLC30A1,FBXO34,SLC25A37,P4HA2,SELENBP1,CPOX,BLVRB,USP15
22	HALLMARK_KRAS_SIGNALING_DN	0.343146	1.76772	0.0771074	0.981905	0.167625	102	AKR1B10,CAPN9,TFAP2B,CLDN8,PTPRJ,SIDT1,RSAD2,CCR8,SLC38A3,THNSL2,BMPR1B,KRT15,ZBTB16,FGGY,GP2,EGF,LYPD3,CD80,PRODH
23	HALLMARK_CHOLESTEROL_HOMEOSTASIS	0.379631	1.65674	0.0975717	0.994103	0.203274	69	GPX8,FASN,TM7SF2,IDI1,STARD4,ABCA2,LGALS3,FDFT1,ACSS2,NSDHL,GSTM2,PLAUR,HSD17B7,SEMA3B,ALCAM,LDLR,ALDOC,GUSB,SCD,HMGCR,PLSCR1,TMEM97,CLU,ANTXR2,SREBF2
27	HALLMARK_INFLAMMATORY_RESPONSE	0.309824	1.46196	0.143753	0.999573	0.256702	177	INHBA,IRAK2,GCH1,SLC1A2,TLR3,TNFRSF9,OSMR,TPBG,SLC31A1,CLEC5A,BST2,TNFSF10,SLC7A1,ADM,PCDH7,PTAFR,PLAUR,IL15,HRH1,NMI,CCRL2,RGS1,ICAM1,ATP2C1,ACVR1B,ABCA1,TNFSF15,IRF7,SLC31A2,F3,CD55,NAMPT,CXCL10,HIF1A,AQP9,LDLR,EREG,SLC7A2,P2RY2,MSR1,IL1B,OSM,HPN,PDPN,ATP2A2,OLR1
28	HALLMARK_TNFA_SIGNALING_VIA_NFKB	0.296418	1.40589	0.159758	0.999834	0.275445	190	INHBA,GCH1,REL,BIRC3,IFIH1,PANX1,TIPARP,TNFRSF9,FOSL1,TSC22D1,PDLIM5,GADD45A,SLC16A6,DDX58,IL6ST,PLAUR,CCRL2,PFKFB3,ICAM1,VEGFA,ABCA1,SAT1,KYNU,F3,PTGS2,PLAU,NAMPT,CXCL10,IFIT2,RCAN1,F2RL1,PMEPA1,LDLR,LAMB3,TNFAIP2,ZC3H12A,IL1B,BCL2A1,BHLHE40,SQSTM1,DRAM1,CXCL1,KLF9,CD80,OLR1
29	HALLMARK_TGF_BETA_SIGNALING	0.361336	1.19506	0.232065	0.999998	0.380954	52	TRIM33,XIAP,APC,FURIN,THBS1,WWTR1,SMAD6,SKIL,BCAR3,ACVR1,RAB31,TGFBR1,SERPINE1,PMEPA1
31	HALLMARK_UV_RESPONSE_DN	0.283624	1.13958	0.25446	1	0.397594	136	MGLL,COL3A1,SCN8A,PIAS3,IGF1R,ATP2B1,NEK7,PDLIM5,SLC7A1,RGS4,COL1A2,COL1A1,ABCC1,MMP16,AMPH,COL11A1,FBLN5,CDC42BPA,ATP2C1,DLG1,RASA2,F3,GJA1,FHL2,COL5A2,MAP1B,AGGF1,LDLR,PTPRM,INPP4B,ANXA4,BHLHE40,MAP2K5,IRS1,SLC22A18,ADORA2B,ICA1
33	HALLMARK_ADIPOGENESIS	0.28176	0.992414	0.320996	1	0.472053	182	CHCHD10,GPHN,IFNGR1,ORM1,EPHX2,PHYH,BAZ2A,IDH1,CMBL,GADD45A,AK2,RETSAT,ME1,SORBS1,GBE1,FAH,PFKFB3,HSPB8,AIFM1,DRAM2,LIPE,PGM1,OMD,ABCA1,UCP2,STOM,DBT,SCP2,PPP1R15B,CRAT,SULT1A1,CPT2,CYP4B1,HIBCH,ALDOA,ACADM
34	HALLMARK_APICAL_SURFACE	0.350421	0.915986	0.359674	1	0.51382	37	GSTM3,PCSK9,PLAUR,LYPD3,ATP6V0A4,NTNG1
36	HALLMARK_UV_RESPONSE_UP	0.263139	0.745272	0.456107	1	0.616361	141	GCH1,FURIN,PRKACA,RET,PPP1R2,NAT1,CLCN2,CYB5R1,RAB27A,MAPK8IP2,TCHH,PRPF3,IL6ST,SHOX2,AQP3,EIF5,PTPRD,PPT1,ICAM1,FMO1,CHRNA5,TFRC,SULT1A1,RRAD,SPR,SQSTM1,NPTX2,ALDOA
38	HALLMARK_P53_PATHWAY	0.256993	0.581626	0.560819	1	0.718998	187	HSPA4L,SLC7A11,UPP1,TSC22D1,FAS,XPC,GADD45A,ITGB4,TCHH,RETSAT,KRT17,SLC35D1,FAM162A,DDIT4,GPX2,STEAP3,ZNF365,TOB1,ACVR1B,ZBTB16,SAT1,STOM,ABCC5,PERP,VWA5A,KIF13B,CGRRF1,ALOX15B,ABHD4,TPD52L1,ANKRA2,RRAD,CLCA2,SFN,TSPYL2,DRAM1,ERCC5,ABAT,SLC19A2
39	HALLMARK_SPERMATOGENESIS	0.279288	0.540947	0.588544	1	0.73568	77	HSPA4L,YBX2,TOPBP1,OAZ3,SLC2A5,CDKN3,HSPA1L,DMC1,CLGN,MLF1,GSTM3,IDE,MAP7,ARL4A,PRKAR2A,GRM8,SPATA6,ZC3H14,PCSK4
41	HALLMARK_PI3K_AKT_MTOR_SIGNALING	0.23841	0.308777	0.757491	1	0.887339	98	ACACA,AP2M1,MAPK9,ARPC3,PLCB1,DAPP1,RPS6KA1,TBK1,MYD88,MKNK1,RAF1,SLC2A1,MAPK10,PITX2,CDKN1A,IRAK4,THEM4,CAB39L,STAT2,ATF1,PRKAA2,VAV3,GSK3B,CLTC,CALR,SQSTM1,PRKAR2A,SFN,TIAM1,GNA14
43	HALLMARK_APOPTOSIS	0.24306	0.268498	0.788316	1	0.895813	152	IFNGR1,GCH1,LUM,CASP4,BIRC3,MMP2,LGALS3,FAS,TNFSF10,GADD45A,GSTM1,DPYD,RETSAT,PEA15,XIAP,PPT1,CTH,SAT1,DNAJC3,CASP8,RNASEL,KRT18,EREG,AIFM3,IL1B,SQSTM1,CLU,SATB1
44	HALLMARK_ANGIOGENESIS	0.333761	0.241223	0.809382	1	0.899313	30	STC1,COL3A1,ITGAV,VEGFA,COL5A2,OLR1,SPP1
46	HALLMARK_IL2_STAT5_SIGNALING	0.211455	0	1	1	1	186	CAPN3,IFNGR1,FURIN,SMPDL3A,TNFRSF9,SPP1,TNFSF10,CDCP1,SWAP70,HK2,PNP,BATF,IKZF2,FAH,ITGA6,ALCAM,ECM1,MUC1,ENPP1,ITGAV,BHLHE40,PLSCR1,NFKBIZ,P4HA1
49	HALLMARK_PANCREAS_BETA_CELLS	0.273178	0	1	1	1	17	PAX6
47	HALLMARK_REACTIVE_OXYGEN_SPECIES_PATHWAY	0.18004	0	1	1	1	44	MGST1,SBNO2,GLRX2,GCLC,PRDX6,PDLIM1,GLRX,ABCC1,G6PD,OXSR1,GCLM,PFKP,JUNB,NDUFS2,TXNRD1,PRDX2
48	HALLMARK_UNFOLDED_PROTEIN_RESPONSE	0.196157	0	1	1	1	105	STC2,SRPRB,HSPA9,CHAC1,PARN,TTC37,SLC30A5,DNAJA4,SLC1A4,SEC31A,DDIT4,EDEM1,VEGFA,FKBP14,ERN1,DNAJC3,ATF6,SHC1,EIF2S1,XPOT,IFIT1,TSPYL2,SERP1
45	HALLMARK_NOTCH_SIGNALING	-0.252968	-0.21612	0.828894	1	0.900972	32	FZD7,DTX1,LFNG,NOTCH1,PPARD,CCND1,HES1,PSENEN,PRKCA
42	HALLMARK_IL6_JAK_STAT3_SIGNALING	-0.197586	-0.301397	0.763112	1	0.887339	77	LTBR,LTB,A2M,CSF2RA,IL6,ACVRL1,TNFRSF21,JUN,IL3RA,CSF2RB,PIM1,SOCS1,IL2RG,CSF3R,TNFRSF1B,CNTFR,EBI3
40	HALLMARK_MITOTIC_SPINDLE	-0.175365	-0.458129	0.64686	1	0.788853	196	MID1,TOP2A,SUN2,ARHGEF2,CLIP2,ATG4B,KIF11,NET1,PIF1,KIF3C,BIRC5,LLGL1,TBCD,UXT,DYNLL2,NCK2,CDC42EP4,SAC3D1,ARHGAP10,ACTN4,TUBGCP6,CENPF,ESPL1,KATNA1,PLEKHG2,GSN,CNTROB,KATNB1,CYTH2,INCENP,ARHGDIA,ARL8A,FLNA,KPTN,SPTAN1,MARCKS,FSCN1,MARK4,FBXO5,CDC42EP2
37	HALLMARK_OXIDATIVE_PHOSPHORYLATION	-0.215846	-0.583995	0.559223	1	0.718998	182	TIMM13,CYC1,BAX,DECR1,ATP6V0B,COX11,MRPL15,COX6A1,COX4I1,TIMM50,ECHS1,COX6C,NDUFB8,COX8A,TIMM8B,UQCRH,POLR2F,ACAA2,NDUFS8,PDHA1,LDHB,HTRA2,CYB5R3,NDUFB7,OAT,SLC25A11,SLC25A6,NDUFB2,UQCRB,MRPL11,VDAC3,UQCR10,MRPS12,COX7A2L,COX6B1,NDUFB6,NDUFS6,ECH1,NDUFA3,TIMM10,HADHA,PHB2,GPX4,NDUFC1,MRPS15,UQCR11,ATP6V1H
35	HALLMARK_MYC_TARGETS_V2	-0.299411	-0.836171	0.403059	1	0.559804	58	MRTO4,SRM,SLC19A1,RABEPK,GRWD1,PA2G4,NIP7,RRP12,BYSL,PPRC1,PLK4,MCM4,EXOSC5,PLK1,DUSP2,RCL1,TCOF1,IMP4,WDR74,CDK4,IPO4,MYBBP1A
32	HALLMARK_MYOGENESIS	-0.269435	-1.05695	0.290533	1	0.440202	157	AKT2,CTF1,NAV2,MYL6B,SORBS3,EPHB3,ACHE,APLNR,IGF1,PTGIS,CHRNB1,MYH11,CRYAB,DES,CFD,GNAO1,HRC,MYOM1,ITGA7,MYH3,MAPK12,PTP4A3,TNNT1,SPEG,AGRN,NQO1,KCNH2
30	HALLMARK_HEDGEHOG_SIGNALING	-0.44841	-1.18456	0.236192	0.999999	0.380954	31	GLI1,ACHE,CDK5R1,CRMP1,CNTFR,PTCH1
26	HALLMARK_G2M_CHECKPOINT	-0.289999	-1.53578	0.124592	0.99871	0.230726	183	CUL1,NASP,DMD,TOP2A,LBR,HOXC10,UBE2C,RAD54L,KIF11,DTYMK,GINS2,AURKB,MEIS2,CDKN2C,MAD2L1,BIRC5,MCM6,SLC12A2,ATF5,MKI67,E2F2,CKS2,CHEK1,CCND1,EZH2,CTCF,SNRPD1,KIF2C,HMGN2,E2F1,HNRNPD,CDC25A,CDC20,CENPF,ESPL1,KATNA1,SUV39H1,PLK4,TROAP,UBE2S,POLA2,FANCC,MT2A,CCNA2,INCENP,EFNA5,E2F4,CCNB2,CKS1B,CHMP1A,EXO1,STMN1,E2F3,RAD21,LIG3,TGFB1,CDK4,MARCKS,DBF4,CDC45,MYBL2,FBXO5,EWSR1,CENPA
25	HALLMARK_DNA_REPAIR	-0.291405	-1.58015	0.114072	0.997656	0.21937	139	NUDT21,BRF2,POLR2I,POLR1D,TAF6,LIG1,NT5C,VPS37B,APRT,RAD51,POLR2D,VPS37D,AK1,ITPA,TYMS,AK3,GTF2H5,ZNF707,GUK1,POLR2F,BOLA2,SAC3D1,POLL,ERCC2,VPS28,POLR1C,SUPT4H1,CANT1,HCLS1,EDF1,POLA2,ADA,POLB,TAF1C,ERCC1,FEN1,DGUOK,PDE6G,BCAM,POLR2C,GTF3C5,GPX4,USP11,POLD1,CDA,POLR2E,POLR2J
24	HALLMARK_WNT_BETA_CATENIN_SIGNALING	-0.408211	-1.59341	0.111068	0.997224	0.21937	40	CUL1,JAG1,SKP2,TCF7,LEF1,JAG2,GNAI1,FRAT1,NOTCH1,PPARD,CCND2,NOTCH4,MAML1,WNT6,HDAC5,DVL2,PTCH1
18	HALLMARK_MYC_TARGETS_V1	-0.320119	-2.12992	0.0331781	0.814935	0.0873107	188	CUL1,EIF1AX,CYC1,TRIM28,RPLP0,RPL14,SRM,TXNL4A,SNRPD2,RPL18,MAD2L1,PCBP1,RPS3,YWHAQ,SNRPA1,PSMD7,MCM6,LSM2,RPS2,SNRPG,TYMS,SET,STARD7,PRDX4,LSM7,SNRPA,EXOSC7,YWHAE,CDK2,PPM1G,PA2G4,COPS5,SNRPD1,ACP1,RPL6,HNRNPD,C1QBP,SSB,CDC20,U2AF1,UBE2L3,MRPL23,MCM4,RUVBL2,MCM7,FBL,PRPF31,RPL22,VDAC3,CCNA2,HNRNPA3,HNRNPA2B1,SSBP1,UBA2,HNRNPA1,RPS5,EIF4A1,CDK4,SF3B3,RPL34,PHB2,RPS10,CCT7,DEK,RANBP1,NHP2,NCBP2,CD…
17	HALLMARK_E2F_TARGETS	-0.322715	-2.15774	0.0309482	0.792341	0.0859671	187	MELK,DSCC1,TOP2A,GINS1,LIG1,LYAR,ATAD2,SNRPB,CHEK1,HNRNPD,PHF5A,CDC25A,CDC20,MCM4,BRCA1,CENPM,MXD3,DEK,RANBP1,NUDT21,LBR,CHEK2,CDKN2C,EXOSC8,PSMC3IP,PRDX4,CTCF,KIF2C,ESPL1,SUV39H1,SHMT1,MCM7,NAA38,PSIP1,CCNB2,CDK4,PRKDC,DUT,GINS3,NCAPD2,TRIP13,MAD2L1,BIRC5,TCF19,CDCA3,PLK4,ING3,RAD21,RAD1,MYBL2,RAD51C,SPC25,NASP,AURKB,HMGB2,PNN,MCM6,MKI67,CSE1L,CKS2,TUBB,PA2G4,EZH2,TACC3,UBE2S,POLA2,CDCA8,CKS1B,D…
16	HALLMARK_APICAL_JUNCTION	-0.341845	-2.23304	0.0255461	0.725802	0.0751357	171	CX3CL1,ADRA1B,AKT2,ADAM23,INSIG1,CLDN9,SORBS3,GNAI1,CD99,BAIAP2,SIRPA,SYK,CERCAM,MAP4K2,PLCG1,MVD,PFN1,CD34,ITGA10,ACTN4,VAV2,ICAM2,CLDN5,ITGA9,CLDN15,PARD6G,SRC,MDK,FLNC,CADM3,PPP2R2C,NLGN3,PECAM1,VWF,CALB2,TSPAN4,CLDN4,CD209,CLDN11,FSCN1,ACTG2,SPEG,PTK2,WNK4,KCNH2,MAPK11,TNFRSF11B,ACTG1,NRXN2
5	HALLMARK_ALLOGRAFT_REJECTION	-0.414046	-3.53935	0.00040112	0.0198601	0.0029688	178	PSMB10,ITGAL,IL2RB,TRAT1,LTB,CD3E,CCL5,CRTAM,LCK,NOS2,IL27RA,LY75,SOCS1,GZMB,CD40,IL18RAP,ICOSLG,ACHE,SIT1,INHBB,EIF5A,RPS19,APBB1,MMP9,TIMP1,HLA-DOB,GZMA,F2R,FASLG,CCL11,CD8B,PRF1,ZAP70,CD8A,CD3G,RPS9,IL10,IL6,KLRD1,IRF4,MAP4K1,CD247,IL2RG,CAPG,CCL19,IRF8,IL16,CD3D,CD2,CD96,FLNA,ETS1,RPS3A,RPL9,WAS,PRKCB,CXCR3,CD40LG,CD1D,CD7,CFP,STAT4,CD79A
