# Supplementary material for: Cetirizine suppresses cancer-associated fibroblast-mediated fibrotic remodeling and epithelial–mesenchymal transition via histamine H1 receptor inverse agonism
Source: Breast Cancer Res. 2026 Apr 26;28:113. doi: 10.1186/s13058-026-02284-x (PMC13285043; doi:10.1186/s13058-026-02284-x)
Supplement: Supplementary file 2 — Supplementary Material 2 [file 13058_2026_2284_MOESM2_ESM.xlsx]

## Sheet: Expression
gene_name	cont1	cont2	cont3	cetirizine1	cetirizine2	cetirizine3	aPD-1-1	aPD-1-2	aPD-1-3	Cetirizine +aPD-1-1	Cetirizine +aPD-1-2	Cetirizine +aPD-1-3
Sprr4	0	0	0	0	0	0	0	0	0	102	30	0
Neo1	4129	4356	3272	2984	4723	4288	4581	1556	3152	3445	1867	3557
Tmtc2	41	65	46	14	21	15	26	34	51	53	58	18
Tmtc1	2	18	21	29	15	11	4	41	51	32	88	111
Gsdma3	0	0	0	0	0	0	0	0	0	21	29	0
Msln	789	735	3195	1395	798	2114	893	3239	1783	2645	1666	2718
Ppp1r37	1034	1114	1177	1070	1223	915	1177	1687	964	1400	1299	1312
Ppp1r35	456	443	745	705	622	405	704	1265	588	590	674	647
Dysf	601	647	643	440	393	109	437	1064	744	649	1022	907
Efcab7	213	166	323	157	333	171	260	175	226	199	108	175
Msl1	1995	2302	3026	2948	3444	2477	3466	3564	2628	2895	2772	2851
Alpk3	8	0	2	2	21	0	22	48	81	0	106	266
Ppp1r3d	69	79	126	131	90	62	57	322	144	107	174	146
Ppp1r3c	0	32	8	6	9	2	6	35	226	30	238	536
Msl3	889	990	1082	705	1077	860	1085	738	858	921	820	851
Alpk1	650	643	720	428	885	726	882	369	660	436	453	672
Ppp1r3b	1015	633	574	258	538	507	398	592	265	515	391	405
Vldlr	54	172	161	39	38	35	31	84	154	113	185	123
Alpk2	0	9	10	12	6	9	18	62	68	14	51	98
Ppp1r3a	0	5	0	0	8	0	11	22	88	0	91	238
Diaph3	1678	1286	1148	763	1900	1239	1337	645	1070	978	600	1001
Acvr1	1143	1257	1018	1076	993	1081	1101	827	1074	1154	829	1089
Ppp1r3f	48	62	110	28	91	58	71	87	112	83	30	68
Ppp1r3e	28	12	36	10	35	16	44	41	33	27	19	29
Diaph2	678	829	219	444	254	255	594	330	559	469	126	573
Efcab5	2	14	18	13	27	27	15	3	14	2	11	15
Rcc1l	675	651	736	690	764	545	713	1184	788	789	746	734
Tmtc4	679	871	842	726	1143	1057	857	523	727	908	566	1075
Tmtc3	2598	1592	1744	1231	2402	2358	1971	941	1591	1306	845	1639
Apip	278	225	277	293	295	179	255	367	259	269	382	301
Mbip	323	404	342	263	364	361	313	287	303	299	246	329
2810405F17Rik	24	18	47	37	38	26	24	89	44	33	76	28
Prim1	677	600	883	567	924	653	864	837	626	568	429	580
Prim2	845	620	694	556	865	696	734	504	658	452	452	572
Ahcyl	3379	2343	2625	1953	3088	2589	2800	2383	2261	1992	1885	2104
Klhdc8b	41	40	79	68	58	38	79	118	61	147	178	113
Klhdc8a	137	87	161	200	207	150	231	102	136	92	61	176
Tm7sf2	56	141	352	191	121	168	91	334	145	197	186	182
Bbln	1687	1303	687	1122	1844	919	1806	1099	1280	773	965	1041
G6pdx	2650	2670	2699	2462	3196	2526	3053	1763	2234	2247	1927	2513
Chmp4b	6073	6064	6344	6785	7371	5084	7032	10717	6783	7163	7658	7185
Chmp4c	176	200	357	192	254	366	260	342	341	432	189	164
Tmem184a	144	83	345	194	138	163	179	340	154	335	92	183
Ppp1r11	1254	1231	1757	1576	1725	1141	1463	2558	1571	1456	1782	1562
Tmem184c	883	895	826	603	955	734	881	432	625	619	480	688
Ppp1r10	1365	1072	1779	1361	1373	1151	1647	1216	1342	1025	978	1283
Grpel2	454	432	682	509	526	580	535	760	691	643	547	559
Tmem87b	1598	1826	1346	1364	1697	1540	1677	1028	1446	1345	1117	1582
Nenf	989	1290	1488	1758	1461	1006	1568	2831	1479	1476	1585	1490
Sdf2l1	1085	986	1146	988	1816	735	1614	1538	1064	889	1178	1155
Ifit1bl1	18	12	48	19	15	16	26	0	34	21	100	14
Mvb12b	1640	2254	1520	1736	2546	1247	2501	1360	1445	1271	791	1750
Gxylt2	4	90	230	88	7	59	11	627	248	204	507	40
Mvb12a	964	1306	1486	1630	1419	1124	1436	2974	1293	1538	1432	1384
Gxylt1	697	874	905	809	1058	829	1062	1005	1067	915	864	747
Tmsb4x	22096	22517	29548	29540	50418	14222	40447	60650	32854	32771	50722	33559
Tmem185a	648	776	575	555	775	517	719	533	478	447	477	480
Nfasc	6	26	58	19	2	21	8	114	76	21	187	79
Spc25	823	639	888	812	1358	852	931	780	1004	832	691	864
Dnase1	70	52	103	63	90	82	101	53	38	58	41	51
Myorg	65	132	99	81	159	105	150	121	177	123	219	252
Ppp1r27	0	0	0	0	2	0	3	25	53	0	92	319
Ppp1r26	415	397	15	285	574	369	602	210	237	307	159	371
Spc24	1093	753	925	781	1366	822	1229	969	777	712	591	866
Adssl1	766	1125	1018	972	851	757	825	1011	1063	1132	989	1993
Igsf3	935	780	786	638	899	824	1054	530	614	775	572	668
Rabac1	1361	1985	1808	2136	1415	1125	1753	3931	1824	2086	2287	1821
Igsf9	106	104	1165	487	252	280	236	1777	572	841	256	521
Igsf8	5690	5841	6305	8772	8768	5110	7924	7425	5880	5968	5305	7025
Traip	442	311	465	359	505	362	416	416	355	331	298	333
Trak1	1752	1682	1987	1414	1967	1547	2042	1240	1537	1912	1551	1732
Fcho1	95	167	201	126	290	118	279	297	185	375	321	239
Slc44a2	2920	4039	3888	2983	3622	3296	3333	7914	3464	3924	4817	5299
Iglon5	0	8	48	19	5	19	9	93	35	35	54	19
Slc44a3	133	206	76	29	136	101	159	82	30	72	28	51
Igsf6	897	368	656	564	1650	598	1138	595	678	580	642	622
Scamp2	1232	1506	1754	1833	2144	1113	1769	2776	2408	1864	3445	1815
Cerk	1021	895	1117	952	1660	803	1294	1305	1032	1286	1334	1226
Scamp5	264	387	418	413	599	134	474	695	572	412	1119	427
Yes1	1080	1270	1270	899	1242	1470	1253	854	1059	1168	781	1004
Scamp4	823	1017	1294	1577	1553	947	1462	1784	975	1183	1507	1412
Scamp3	1227	1767	1453	1615	1918	1294	1713	2648	1756	1469	1954	1564
Apln	5537	1670	1691	2272	2648	1178	2593	1500	1406	1638	708	776
Rcan1	907	1132	1071	512	452	974	556	1701	1076	1259	963	973
Rcan2	13	149	42	98	26	20	28	109	126	47	74	70
Igf1	281	226	278	135	890	66	584	590	530	269	1084	687
Lrrfip1	5624	4105	5005	3298	4708	4195	4421	3269	3497	4059	3274	3858
Igf2	120	13	3	3	56	0	143	117	124	18	284	373
Msr1	6471	2773	4812	4362	9982	3987	7845	3660	4775	4228	4224	3717
Sub1	3389	3184	4837	4826	4705	3829	4859	7634	4357	4551	5044	4312
Myoz3	0	0	0	0	4	0	0	27	71	0	138	172
Myoz2	0	0	0	0	20	0	7	60	76	0	32	270
Mre11a	1421	1293	1636	1029	1669	1549	1425	1083	1351	1183	987	1111
Hip1r	400	524	1061	602	651	490	629	1366	533	1198	937	646
Dkkl1	4	18	18	6	23	0	48	27	5	374	103	22
Creg1	1244	1041	1082	895	1919	844	1624	1471	1263	1306	1769	1671
Asprv1	448	65	59	68	131	90	79	127	91	3640	2464	23
Tmsb10	12255	13279	19044	18558	18066	8890	16567	37861	16589	18539	18434	19946
Smchd1	2700	1939	2531	1515	3064	2399	2826	1651	2167	1887	1525	1972
Map3k9	84	53	222	83	69	93	97	169	81	260	82	155
Serp2	60	71	62	101	86	60	63	67	80	57	73	53
Map3k8	225	214	143	114	184	189	206	223	143	180	235	167
Serp1	3266	4590	5248	3871	4589	3299	4594	6837	5711	5113	5624	4556
Fermt3	1396	1048	1833	1859	3361	977	2672	2556	1889	1501	2477	2158
Map3k5	1319	1208	1553	1720	2013	1522	1865	928	1365	1257	909	1450
Fermt2	3147	2882	3040	2224	2638	2745	2373	2531	2093	2295	1818	2534
Myoz1	18	20	14	35	21	11	14	137	366	21	500	1199
Map3k4	1499	1651	1660	1175	1746	1365	1700	886	1185	1362	881	1385
Fermt1	85	4	1061	334	149	172	79	1789	576	938	188	434
1700109H08Rik	39	12	32	13	8	30	22	13	15	21	8	19
Map3k3	1602	1304	1455	875	1586	1255	1664	829	1280	1151	959	1132
5031415H12Rik	33	27	63	21	32	66	18	37	21	40	18	31
Suco	1764	1730	1701	1371	2105	1771	1872	1318	1465	1470	1056	1551
Apoe	10747	16772	36480	47759	63789	9587	40521	67324	40699	55772	81110	42194
Apod	0	109	89	122	0	4	8	188	598	548	864	135
Hint2	175	145	252	299	253	168	223	472	269	241	352	227
Hint3	121	147	214	138	176	165	162	270	194	149	204	219
Neu2	7	1	39	47	41	21	14	28	59	21	100	59
Neu1	896	1093	1058	985	1179	744	1160	1426	1066	1003	1385	1167
Grap	698	1194	669	1457	1351	877	1064	886	992	621	1258	959
Msra	273	173	208	225	329	211	307	282	268	279	245	272
Neu3	46	43	58	44	90	33	50	98	75	135	75	84
Zhx3	168	307	256	206	273	233	307	442	306	350	324	279
AU022252	368	463	511	446	509	413	542	575	436	562	436	555
Zhx1	1453	1751	1350	1299	1759	1649	1952	840	1510	1240	1474	1412
Rnase4	468	1671	1727	1375	718	580	1006	2498	2089	1745	3100	1155
Mst1	6	6	9	2	2	4	8	6	2	57	31	5
Rnase6	43	130	90	192	135	51	91	284	222	149	354	183
Gab2	688	634	915	439	707	613	591	741	617	585	764	732
Rrad	107	249	219	229	317	155	379	730	334	192	487	857
Bbs7	162	208	189	155	234	193	216	97	171	138	177	152
Bbs5	185	112	146	159	207	166	199	167	146	156	147	151
Bbs4	238	150	244	249	324	227	348	164	223	201	167	211
Bbs2	156	192	203	250	258	185	236	176	236	237	162	222
Nsfl1c	1849	1912	2174	2422	2608	1941	2379	3311	2209	2219	2078	2398
Bbs1	145	93	108	98	140	139	184	101	122	122	49	100
Net1	1054	1121	1210	1078	1466	891	1662	989	1087	1784	1412	1281
Ppcdc	308	267	616	490	483	378	451	643	378	461	424	580
Sdc4	23796	21360	11786	14985	25492	16417	21359	14729	14757	15068	12535	16480
Grb2	2560	2919	3611	3057	4226	2801	3965	4707	3268	3253	4118	3827
Sdc2	3534	3846	3602	4373	4377	2968	4544	2626	3609	3959	2046	3052
Grb7	155	339	561	264	214	250	202	702	278	510	251	416
Fam43a	923	941	809	654	545	302	785	1731	1062	815	1321	588
Dhx8	1273	1266	1218	1152	1617	1334	1568	958	1112	1075	866	1014
Apoo	360	284	426	311	407	314	402	620	409	443	331	373
Bst2	5373	4709	4676	4937	6729	4176	6264	11038	5327	7447	5200	6870
Bst1	1093	680	821	473	1071	632	784	1383	1139	1198	1269	1117
Slfn1	620	346	398	448	623	382	658	800	809	466	859	556
Slfn2	2604	2753	2517	2890	3720	2901	3530	5857	3268	2784	4482	3306
Rnasel	710	503	457	258	748	671	932	884	803	626	1101	799
Slfn3	417	396	354	168	410	560	476	113	213	186	97	265
Lingo3	387	332	129	66	127	332	209	56	141	82	152	120
Retnla	5	232	56	536	8	0	8	171	501	466	828	181
Slfn9	2674	2286	2219	1562	3366	2731	2906	1384	2165	1626	1544	2074
Fam161b	17	15	18	46	43	20	16	12	32	31	24	56
Slfn4	2101	1249	903	502	820	1735	798	2037	1056	663	1365	315
Fam161a	19	31	61	40	23	32	32	70	37	57	59	74
Slfn5	1115	1048	982	709	890	512	939	1959	1816	1156	2735	845
Retnlg	456	199	314	435	578	304	132	1182	205	380	419	633
Mical2	1998	1892	1943	1404	1386	1643	1498	1653	1455	2136	1008	1493
Mical1	462	401	719	576	751	349	588	1358	747	575	1046	586
Rac3	102	250	231	175	132	155	156	547	217	287	232	153
Cks1b	2728	2571	3495	3248	3898	2894	3498	4134	3781	2918	3550	3325
H2-T23	6976	10951	10246	8033	10999	9250	10539	18489	10182	11629	10994	11856
Rac2	1742	1373	1929	1933	4592	1113	3325	3180	2205	1681	2867	2464
H2-T22	4082	5151	6343	4371	5588	4608	5644	9803	4984	6942	5509	6729
Wscd1	31	74	31	25	19	0	53	65	29	35	29	22
H2-T24	556	563	548	335	957	542	823	690	730	688	947	795
Gm12250	941	530	655	438	955	875	1080	1592	889	784	674	1601
Rras	1024	1566	1917	1821	1238	942	1342	2627	1538	1884	1970	1538
Gab3	46	56	62	52	44	31	64	49	57	53	46	66
Spty2d1	889	979	910	805	979	828	1063	662	770	902	650	783
Prps1l3	712	776	716	433	856	772	905	390	659	492	388	553
Sde2	1479	1249	1205	1067	1433	1394	1447	857	1164	1184	1087	1288
Slc31a2	489	874	511	461	913	599	754	811	604	901	661	658
H2-T10	960	1359	1544	1187	1429	1036	1508	2562	1230	1546	1386	1681
Scn7a	4	78	83	44	17	0	0	112	169	102	189	75
AA414768	18	28	22	17	39	5	29	51	26	49	26	20
Scn3a	52	19	16	9	17	3	16	14	22	20	34	18
9130004C02Rik	56	43	82	44	54	72	59	63	82	79	77	90
Rassf4	370	264	554	403	1410	325	833	236	537	454	585	488
Rassf5	549	571	970	678	1000	528	793	1182	736	773	1090	764
Rassf2	931	838	1106	796	1685	779	1314	1487	1582	1156	2402	1190
Abca12	0	0	0	0	0	0	0	0	0	583	303	0
Tnfrsf14	281	274	388	272	597	297	557	379	394	295	308	389
Rassf3	1283	1110	1401	1943	2695	1459	2469	1606	1575	1943	1974	1879
Tnfrsf19	433	624	292	862	1217	239	1423	45	432	547	366	1532
Rassf8	839	1220	965	503	615	1336	633	1013	961	1257	854	1006
Rassf9	47	17	17	20	9	22	28	33	7	38	71	28
Rassf6	292	606	395	549	435	787	389	336	321	379	279	563
Tnfrsf18	38	209	153	157	150	68	92	510	193	182	488	142
Rassf7	205	260	363	300	320	286	269	688	265	566	291	387
Atraid	587	808	858	1120	1070	667	986	1262	936	847	1079	892
Msx1	10	49	108	120	5	18	20	365	106	116	170	65
Msx3	5	104	81	25	13	18	2	649	72	67	309	11
Dusp10	474	703	520	413	550	532	461	502	388	458	387	593
Dusp14	167	216	288	266	211	187	209	240	182	316	323	313
Fabp3	0	2	8	2	13	0	24	16	62	4	121	350
Slc7a11	1743	921	725	768	1031	2433	1475	680	787	706	980	951
Dusp16	715	875	828	580	714	813	848	668	578	815	497	603
Creb3	722	984	863	1099	1126	664	1010	1751	1043	1044	1184	927
Aprt	3576	3996	6524	6067	5015	4148	5298	10913	5520	4843	5360	5278
Dusp18	455	1034	1026	620	638	784	570	762	634	882	499	666
Dusp19	199	245	253	224	238	234	222	191	193	161	178	212
Katna1	717	696	1034	877	1027	944	947	1311	828	939	819	1039
Pmepa1	1532	2426	7978	6724	1853	2431	1829	13242	5384	7706	5977	4113
Scn4a	0	0	0	0	16	0	11	32	93	2	63	383
Scn4b	6	7	8	0	3	0	0	27	122	4	175	370
Mis12	668	717	833	722	1184	786	940	994	892	906	927	868
Spry1	1058	1269	1073	1754	1994	585	3332	634	976	1067	420	924
Vmp1	3894	5841	6235	4163	3536	4201	3673	6789	4148	4606	4303	4691
Spry2	1041	895	1106	833	1066	894	1018	939	823	893	639	961
St6galnac6	581	768	728	655	689	610	747	827	717	780	904	745
Gm12258	116	84	113	113	143	119	146	53	82	108	92	118
Fabp4	225	2217	1457	594	358	78	403	2727	1838	2159	4385	728
St6galnac4	1633	1223	1432	1182	1757	1369	1702	2310	1519	1428	1544	1623
Tnfrsf26	362	227	371	216	207	303	235	1017	296	234	401	207
Fabp5	1628	2202	2410	1655	1805	1949	1883	8266	2414	3685	5303	2015
St6galnac5	0	14	6	13	10	12	5	34	56	7	67	9
St6galnac2	68.5	76	31	93.5	106.5	36	97.5	34	49	98.5	66.5	47.5
St6galnac3	36	22	28	14	8	2	12	31	18	22	49	20
Tnfrsf25	12	6	16	55	21	6	46	115	14	30	57	20
Lyve1	119	263	63	174	69	19	73	105	479	305	254	178
Rad54b	290	241	381	194	345	261	296	274	231	224	152	280
Asrgl1	259	172	206	177	271	209	267	256	285	160	213	204
Tnfrsf23	1527	1251	1609	1205	962	1344	1065	2144	1176	1439	1088	992
Tnfrsf21	1937	1222	1373	1456	2758	1357	3387	2413	1703	1510	2168	1785
Igip	242	395	456	533	443	349	333	555	375	476	519	391
Smim10l1	1046	1277	1565	1225	1625	1114	1625	1759	1448	1741	1772	1762
Aqp11	69	82	50	75	77	69	76	48	63	55	95	123
Scn5a	1741	1849	1466	2235	2818	2094	2921	461	1434	1019	575	1046
Avpr1a	4	52	74	19	2	0	15	136	71	47	127	53
Sprtn	532	480	674	573	633	453	744	728	584	649	721	650
Dctn2	2173	2572	3891	3423	3476	2608	3278	5732	3402	3626	3093	3407
Scn1b	206	461	378	388	448	119	349	1315	655	450	1171	894
Sdhd	2631	2154	2865	2583	3106	2448	3139	4181	2949	3175	3500	3074
Trmt1l	1081	931	1163	1326	1533	1054	1577	1166	1080	1081	1063	1372
Sdhc	3024	2788	3261	3481	3766	2604	3858	4474	3538	3151	3454	3691
Sdhb	1920	2002	2577	2035	2665	1734	2410	3999	2605	2386	2445	2591
Smim5	12	30	10	22	4	14	3	54	14	25	71	9
H1f0	15515	34823	25563	25048	20775	23047	25397	13869	16676	18893	19170	21004
Tgm3	2	0	0	0	2	0	0	5	0	322	62	0
H1f3	64	69	36	19	34	19	19	33	28	48	22	23
Smim7	1131	1328	1651	1596	1584	1157	1623	2310	1508	1789	1376	1509
H1f2	698	2804	1694	1221	622	470	975	1206	1056	1429	1730	1279
Tgm1	356	289	197	123	199	215	115	847	221	421	510	147
Smim8	107	140	138	121	162	91	125	219	159	149	206	158
Isg15	925	997	813	1079	1512	953	1520	1982	1048	1287	1211	781
Smim1	128	215	153	86	172	143	180	149	117	156	172	120
H1f4	67	43	39	36	40	41	42	40	58	28	29	44
Nr2c2	1016	974	1082	466	1060	1245	1202	154	644	693	292	781
Smim3	845	1180	2107	1658	1387	1069	1178	4266	1563	1664	1639	1861
Nr2c1	400	278	466	410	390	444	492	229	323	368	315	442
Prl3d2	0	58	43	0	0	4	0	583	40	13	143	9
Clcn1	17	20	33	11	24	30	30	30	39	15	39	102
Clcn2	299	221	267	201	241	294	323	241	210	235	132	236
Clcn5	753	1278	783	501	184	973	781	1072	786	678	1264	158
Clcn6	397	463	663	423	318	511	411	480	433	389	371	211
Clcn3	1763	2410	2334	1589	1783	2179	1919	2044	1597	1777	1642	1642
Aptx	290	304	381	370	403	305	426	512	367	479	351	355
Tgm5	0	0	0	0	0	0	0	0	0	52	36	0
Clcn4	724	850	1041	808	938	859	1046	1038	1112	1136	1069	958
Clcn7	942	1006	1261	951	1309	1117	1338	1413	1286	1096	1337	1295
Dctn5	1003	991	1403	1317	1454	1052	1364	1641	1259	1266	1556	1275
Dctn6	818	809	951	1009	834	578	847	1584	934	1066	1095	890
Vsig8	18	17	23	24	3	24	41	20	17	20	23	35
Zfand2a	1133	1726	1208	1090	1056	1266	1179	1197	927	1312	864	1069
Nexn	316	706	254	292	377	426	310	291	511	280	398	828
Trmt44	201	152	196	216	287	189	273	251	187	242	181	187
Txn1	6550	6607	9142	8594	10167	6627	8786	18181	9169	9455	8824	9784
Txn2	1947	1286	1902	1908	2024	1397	2124	3794	2482	1993	2740	2127
Tmem86b	47	56	66	75	81	55	54	104	87	77	103	83
Lekr1	49	85	41	76	67	42	72	85	62	57	77	59
Tmem86a	711	690	832	943	1882	562	1372	1296	1195	1428	1700	999
Trmt2b	483	500	488	399	627	466	575	314	396	585	405	419
Tbcel	176	208	393	204	293	214	303	442	344	322	488	294
Vsig2	10	21	51	18	11	6	16	54	20	36	42	22
Grk2	3665	3388	4835	4087	5588	3385	4684	7487	4398	4426	5617	5215
Pld3	1394	2168	1847	2318	2564	1160	2543	3110	2137	2630	3624	2739
Pld4	1511	698	2086	2217	5109	1324	3593	1092	2484	1603	2420	2657
Grk5	714	477	477	325	554	322	645	595	717	504	595	488
Grk3	291	136	442	367	533	274	382	411	487	242	566	277
Rai1	1456	1528	1566	1355	1616	1522	1682	1170	1121	1136	777	1310
Pcdhb21	131	67	131	84	133	122	136	34	85	96	70	118
Grk4	24	19	31	28	27	19	41	38	32	28	25	18
Rai2	0	19	9	15	0	2	9	10	18	21	28	37
Trmt12	128	157	166	201	201	145	191	289	174	168	207	178
BC035044	56	30	21	10	139	0	76	46	32	17	51	37
Pcdhb15	56	20	23	38	43	31	37	24	46	12	11	44
Mpeg1	8697	2111	6247	5021	19880	5938	15741	3235	7027	6625	5354	10641
Pcdhb16	218	88	145	133	169	112	178	64	135	62	73	132
Wrap73	336	399	485	416	475	331	472	739	402	454	365	421
Pcdhb18	52	24	22	43	37	20	75	34	49	27	26	17
Pcdhb11	25	5	15	4	3	5	7	40	30	31	15	8
Pcdhb14	62	41	75	48	64	35	78	51	57	35	55	61
Tbxa2r	3	26	38	23	39	8	26	69	12	27	88	16
Rabgap1	2013	1941	1528	1544	1956	1881	2120	982	1497	1600	1127	1404
Pcdhb19	59	68	63	54	55	25	57	48	52	40	39	89
Tmcc2	64	79	133	67	88	43	59	278	150	188	248	131
Sun1	3172	3452	3488	2684	3099	3079	3088	2211	2537	3023	1695	3072
Tmcc3	408	605	1549	795	493	947	598	1999	955	1576	1020	1167
Tmcc1	1036	1243	1356	1155	1563	1087	1302	1934	1520	1391	1601	1213
Plat	1034	1142	2288	1762	1295	755	1431	1383	1503	2209	1324	1464
Plau	7276	6992	8049	6571	7412	4953	6274	13705	7359	7493	8304	6015
Secisbp2l	3046	3651	2590	1949	3300	3095	3357	2071	2553	2692	2848	2709
Sdk1	0	58	114	32	12	29	11	209	127	68	137	47
Trmt112	877	1026	1409	1258	1295	991	1236	2041	1238	1289	1350	1342
Sparc	19974	37988	52017	27221	19760	13167	19918	61732	42953	41285	44515	25321
Tvp23a	58	48	76	29	48	51	50	103	93	92	84	101
Csf2rb2	1284	1582	1799	1197	1521	968	1211	3242	1817	1569	2983	1965
Alox12b	0	0	0	0	0	0	0	0	0	430	174	0
B430306N03Rik	452	343	274	311	741	159	591	326	344	321	568	470
Alox12e	0	0	0	10	12	0	4	24	10	991	1097	10
Pld1	558	656	524	426	719	559	526	361	456	450	412	503
Pld2	688	941	1040	1046	1173	934	1035	910	774	987	873	1028
Hebp2	168	185	355	260	327	194	297	474	285	625	360	291
L3mbtl3	390	420	369	292	359	338	398	287	345	285	380	325
Hebp1	277	242	529	351	585	253	453	850	509	436	885	340
Ankrd34a	8	8	12	11	16	19	13	48	12	21	10	21
Ttyh1	25	24	71	27	24	20	29	69	24	32	35	45
Dnttip2	1532	1892	1588	1044	1743	1646	1549	1288	1517	1266	1212	1342
Gmpr2	481	414	704	632	782	555	735	551	517	514	515	626
Ascl2	9	28	24	5	17	0	9	30	0	43	29	12
Plec	7784	8643	19193	11429	10200	13073	10440	16868	12699	14040	12074	14991
Frmd4a	2289	2246	2767	1908	2881	2672	2544	1642	2039	2266	1648	2221
Txnrd3	157	176	160	100	117	140	139	162	139	213	201	162
Frmd4b	839	385	786	564	1547	366	1196	1108	820	945	1336	923
Gmppb	463	523	729	632	605	341	534	1362	736	857	806	734
Grm6	10	54	27	10	0	0	0	244	30	5	57	0
Catip	9	8	24	7	9	10	11	42	12	34	42	8
Ttyh2	277	513	429	626	855	329	626	479	587	472	580	635
Psma4	3396	2960	3911	3322	4631	3115	4052	5485	4148	3892	4288	4121
Plek	4210	2548	2460	1744	3868	2274	3477	3574	2803	2480	3947	2838
Psmd13	1868	1995	2121	1988	2411	1536	2028	4494	2539	2514	3070	2300
Dand5	29	69	82	61	39	39	58	71	67	70	48	61
Zic5	174	231	129	159	193	229	184	109	172	179	158	171
Rrm2	4837	4215	4357	2668	4729	3929	4001	4777	4330	3000	3829	4567
Rrm1	4253	3051	3764	2472	5000	3089	4118	3061	3333	2869	2684	2937
Ankrd33b	356	281	208	111	131	390	161	491	263	248	312	324
Elf1	1919	2123	1824	1352	2459	2188	2123	1329	1617	1681	1462	1901
Lilra5	77	6	47	88	497	29	249	5	30	9	19	18
Lilra6	185	128	217	166	504	162	351	364	328	207	242	290
Elf3	138	94	219	243	197	185	165	465	137	213	106	170
Psmb8	8002	9883	10996	9860	13395	7558	12436	18675	9845	11470	9516	13211
Elf4	1486	1635	1916	1725	2453	1908	2401	1532	1751	1574	1840	1907
Lpxn	269	223	353	272	645	247	510	396	373	261	357	334
Psmb9	3070	3705	4641	3486	5263	3264	4773	10887	4119	5186	4460	6268
Nr2f6	1064	1371	1875	1520	1339	1014	1476	3071	1348	1943	1434	1370
Acvrl1	727	582	642	520	1119	417	835	1145	659	840	887	959
Psmb3	2401	2779	2901	2929	3180	2386	2931	5422	3177	2759	3179	2780
Psmb6	2026	2939	2332	2585	2900	1883	2782	4681	2372	2374	3021	2576
Psmb5	1332	1641	1689	1805	1753	1363	1522	3079	1704	1539	2014	1556
Nr2f2	285	499	529	365	473	437	493	588	468	498	635	499
Nr2f1	702	568	443	598	1163	342	1488	126	334	349	172	643
Immp1l	304	312	396	418	385	431	446	546	413	456	417	458
Psmb2	1876	1852	2416	2270	2680	1645	2392	3789	2396	2308	2350	2366
Anapc16	881	802	1325	1205	1082	801	1072	1727	971	1197	1089	1135
Anapc15	370	384	517	442	566	350	505	829	590	503	567	478
Rcsd1	216	349	342	348	624	177	483	557	556	305	812	509
Calcrl	260	402	364	125	243	86	225	442	317	373	499	202
Nim1k	7	23	24	27	17	10	13	43	47	29	43	12
Hunk	289	81	27	62	215	157	295	4	19	15	40	23
Nup98	2361	2158	2041	1580	2361	2297	2717	1667	1873	1717	1634	1833
Abca8b	14	11	0	6	22	13	8	5	22	7	26	36
Sez6l2	52	25	48	38	30	19	65	41	26	35	26	15
Abca8a	23	21	3	23	27	5	30	41	23	33	48	42
Haghl	275	292	342	425	290	295	345	549	291	397	328	371
Mutyh	145	135	145	146	132	95	174	151	85	159	77	71
Slurp1	0	0	0	0	0	0	0	0	0	124	32	0
Suox	58	79	123	91	125	73	132	193	127	177	265	154
Mta1	4743	4125	4789	4000	4788	4238	4624	3886	3363	3386	2643	4226
Rufy3	408	317	591	368	673	386	552	612	487	604	699	640
Gale	282	503	1065	676	416	476	432	1434	678	850	583	703
Rufy4	30	21	85	30	25	62	11	77	32	53	14	12
Rufy1	393	639	732	608	708	569	587	779	696	728	676	631
Psmc5	2749	2843	2879	3145	3022	2706	2785	4819	3354	3127	3834	3168
Eif5a2	196	281	258	119	301	259	247	184	214	205	191	174
Akap17b	22	30	54	41	44	33	54	38	43	52	56	39
Rrp36	496	491	658	741	693	445	580	1018	591	669	587	660
Galm	94	49	120	91	85	130	75	150	82	86	234	104
Tmco1	1234	1138	1039	1084	1607	1085	1288	1618	1355	1301	1431	1255
Mcph1	1012	837	801	449	798	767	706	669	690	557	429	647
Tmco6	257	367	294	321	323	265	271	269	255	295	201	265
Galt	296	360	353	442	458	337	425	391	367	401	442	437
Rb1	701	822	734	518	862	518	887	472	563	541	537	634
Tbccd1	259	292	318	335	468	361	429	363	314	299	327	357
Spsb3	320	295	439	370	283	252	399	531	296	384	451	392
Spsb4	131	105	131	82	172	80	191	83	93	176	49	86
Spsb2	162	369	380	372	331	271	297	503	381	389	438	432
Tent4a	1036	1321	1433	1030	1385	1241	1430	925	991	1146	976	1058
Psmd9	650	821	897	907	980	688	962	1416	933	917	1048	813
Psmd7	3196	3084	3950	3380	4074	3200	3563	6272	3930	4052	4065	4184
Alox5	97	303	160	174	112	78	124	482	192	310	346	199
Skint10	0	0	0	0	0	0	0	0	0	255	129	0
Gm36298	23	26	49	15	25	47	47	16	30	33	14	17
Tent5c	193	224	319	196	315	323	388	463	198	419	334	343
Tent5a	253	621	678	549	759	354	636	946	675	740	1057	612
Elk1	626	776	802	447	622	654	676	573	476	627	459	667
Tent5b	19	28	77	22	53	41	74	127	46	124	66	41
Ganc	232	166	266	199	367	217	390	217	256	193	164	253
Dhrs9	485	282	481	196	431	348	480	373	315	342	200	249
Dhrs7	814	916	849	926	1196	710	1028	809	775	1104	1182	958
Pcdh12	209	151	135	108	188	35	164	152	135	137	189	73
Dhrs4	277	384	394	427	539	224	496	593	384	426	522	431
Dhrs3	476	686	855	682	1018	281	798	940	844	1002	1481	886
Igtp	5885	3597	4065	2749	6008	5492	6009	11684	6255	5735	4644	10584
Dhrs1	971	974	1035	1158	1225	865	1151	2137	1202	1248	1549	878
Pcdh19	25	64	116	55	29	15	13	184	129	55	111	66
Pcdh18	10	60	58	49	46	79	36	115	71	64	99	43
Clcf1	930	670	1146	925	761	1090	741	1616	914	1193	1141	1830
Plk4	1587	1479	1657	1005	1869	1653	1648	1029	1492	1351	959	1368
Plk2	1153	1400	944	640	883	750	1059	1210	702	995	987	931
Nfe2	75	78	83	47	62	28	45	230	60	76	104	63
Nup43	485	314	447	421	494	455	510	610	484	422	396	421
Hus1	783	729	760	462	838	852	774	609	619	617	571	620
Ipo11	1090	945	858	667	1112	797	1027	893	849	808	708	751
Mex3d	1230	1401	1768	1500	1356	1407	1671	1633	1080	1584	748	1207
Sncaip	111	64	70	37	69	7	39	68	51	58	86	18
Mex3a	909	1449	1502	1472	1866	1284	1767	1006	1193	1359	711	1230
Tubb2a	849	1028	1550	1239	1539	682	1307	2088	1418	1577	1604	1340
Aifm1	1314	1260	1109	1028	1394	1122	1388	960	1011	968	918	1028
Tubb2b	224	418	506	497	374	193	357	619	406	530	447	423
Adra2a	14	117	353	120	20	63	19	481	198	160	290	65
Gamt	161	220	309	386	235	134	232	396	339	263	325	473
F13a1	4397	3360	1618	1359	4122	1154	3476	917	2188	2663	1632	1585
Aifm3	16	7	20	13	8	15	24	42	23	19	4	23
Aifm2	760	877	798	1167	870	871	933	1067	830	1008	725	1179
Irak1bp1	252	317	248	226	287	297	307	299	211	214	162	274
Anapc11	1088	1154	1486	1380	1733	1086	1574	2052	1314	1297	1233	1425
Anapc13	363	411	473	620	564	371	671	789	529	574	569	724
Gar1	893	927	967	945	1253	742	922	1597	1197	950	1159	962
Nipal1	82	88	74	47	44	120	31	77	116	190	115	130
Nipal2	100	40	232	239	231	126	232	433	189	406	223	166
Gapt	30	54	67	55	40	0	27	134	51	59	91	51
a	0	11	28	34	7	18	21	146	59	16	75	30
Mfsd12	1012	658	1176	966	1764	748	1706	1002	1092	1038	1232	1236
Sdsl	45	44	14	30	70	31	53	15	45	49	22	71
Ace	1170	10075	3515	5661	3133	3261	2828	2689	3449	2523	3729	2281
Rdx	4471	4156	4900	2930	5143	4130	4786	3009	3989	4169	2940	4086
Scn8a	382	483	593	414	368	566	345	647	439	351	333	504
Bcam	634	953	460	572	610	349	673	697	686	1205	1133	1399
Nipal3	183	193	275	281	443	179	435	319	228	307	340	263
Nipal4	47	46	38	43	34	52	22	11	38	314	254	53
Ell3	1	17	39	42	36	16	17	31	10	107	27	3
Ell2	1559	1568	1270	937	1107	1657	1039	1394	1017	1221	1159	1185
Steep1	1108	962	988	655	1152	861	1103	681	773	871	765	1003
AI467606	631	807	830	1022	1299	602	1226	948	938	920	851	894
Mfsd11	475	711	742	890	902	685	817	1017	772	751	1115	857
Mtbp	2827	1591	1481	944	2029	2152	1830	746	1191	980	1284	1316
Fgf11	64	179	220	88	85	106	67	231	155	167	124	131
Ankra2	309	292	442	449	455	325	426	568	396	550	433	468
Rilpl2	651	549	439	556	1169	598	1011	607	419	606	606	589
Pitrm1	2215	2039	2036	1534	2156	1923	2029	1566	1645	1458	1291	1760
Ada	433	324	399	465	960	345	748	554	508	366	574	545
Mcam	3782	2423	2835	2992	2609	748	3251	3563	2437	2558	3004	1761
Fgf10	0	7	43	13	10	11	21	55	37	19	150	95
Pds5a	3679	3009	3735	2331	3856	3762	3621	2509	3050	3204	2607	3183
Fgf13	0	9	10	10	20	3	13	20	25	22	50	65
Pds5b	2729	2354	2462	1733	2995	2526	2666	1601	2064	2005	1489	2298
Ret	0	59	46	34	2	2	3	38	59	61	64	30
Adm	1576	3687	1205	623	940	1484	704	1502	742	656	651	751
Wdsub1	362	394	472	369	463	348	410	298	307	355	261	394
Ado	1324	1945	2199	2074	2005	1805	2175	2655	1698	2339	2025	2061
Zik1	112	62	114	95	137	125	147	93	73	95	58	90
Clca2	417	126	308	113	132	33	240	224	64	397	232	57
Mtg1	245	227	271	232	316	206	255	407	228	255	320	310
Btg3	1784	2195	989	1088	1422	1183	1665	893	901	1166	731	1149
Btg2	605	919	1138	571	638	460	552	1494	797	768	1199	791
Mypop	177	226	207	207	311	218	321	258	224	292	213	225
Gart	3253	2252	2817	1938	2808	2422	2741	2975	2465	2155	2099	2372
Fgf22	0	3	2	3	8	8	11	7	0	41	22	7
Gars	4627	4215	4907	3155	4080	3545	3678	5197	4299	3892	4397	4131
Fgf23	0	161	28	41	0	14	2	133	154	14	129	73
Rara	2473	3370	2691	2630	2299	2148	2357	2967	2075	2303	2257	2255
Elp1	1327	1062	1119	928	960	1042	1125	897	947	957	684	944
Aen	597	496	748	455	684	617	641	1038	875	690	957	751
Cnih2	6	18	21	30	47	19	27	70	35	41	35	39
Cnih1	2014	2256	2262	2302	2258	2022	2114	3909	2446	2492	2908	2236
Rarg	1681	2276	3101	2861	2289	2073	2538	3310	2335	3329	2556	2607
Mtdh	7156	6312	5583	4784	6465	7342	6271	4359	5720	4486	4272	5442
Gas1	35	662	1691	561	134	388	195	3136	1413	1531	2626	860
Epdr1	119	248	169	97	263	59	239	153	303	94	201	220
Gas7	290	381	278	293	363	147	399	284	443	531	616	375
Gas6	511	1510	1002	924	1632	323	1091	1946	2178	1848	4864	1273
Tfpi2	6	241	529	188	12	58	18	1217	352	563	367	167
Gas8	541	501	794	781	862	573	735	864	618	591	533	696
Rrp7a	2140	2159	2422	2567	2630	1868	2534	3947	2391	2482	2686	2530
Sesn1	292	375	524	626	907	348	670	506	568	650	884	449
Fam53a	661	702	901	719	880	761	820	1501	786	829	916	1006
Sesn3	5910	6146	4569	6542	9263	5115	10743	2188	4168	4691	2048	6042
Fam53b	252	416	465	352	364	246	356	534	476	535	1004	490
Sesn2	547	397	367	300	327	289	296	437	261	396	414	307
Scmh1	884	692	1036	970	1153	858	1213	1495	976	1007	756	1101
Them4	88	118	93	112	147	122	154	133	107	102	131	107
Them5	0	0	0	0	0	0	0	0	0	310	177	5
Them6	108	85	103	87	118	69	138	194	118	118	191	94
Afp	94	114	200	94	207	129	119	32	146	134	177	148
Nfic	5726	4633	5596	4424	5944	4746	5889	3732	4383	4614	3327	5092
Sertad4	172	203	543	379	255	267	253	661	377	625	424	245
Gatm	2110	2128	4803	3170	5880	1662	4611	8227	3453	4952	4746	4239
Sertad3	163	241	328	303	293	227	384	414	313	368	393	364
Lrrc1	281	354	403	338	422	356	370	391	314	613	362	327
Vps4a	961	1089	1400	1356	1526	980	1379	1914	1259	1417	1410	1402
Sertad2	1605	2125	1481	1087	1779	1939	1744	1259	1323	1357	1083	1373
Fosb	91	790	214	181	98	104	121	221	100	194	108	260
D8Ertd738e	1324	1754	2067	2303	2298	1470	1979	3688	2217	2054	2504	1923
Lrrc2	6	0	2	0	6	3	9	31	65	0	36	119
Sertad1	589	559	569	699	618	453	660	1582	816	1000	1147	850
Ptpn6	2781	1840	2903	2593	5001	2242	4005	3582	2972	2199	3252	3495
Ptpn5	9	51	15	15	35	58	16	159	26	77	40	37
Lrrc4	0	18	11	9	8	11	3	34	71	23	75	26
Ptpn7	622	407	789	686	1651	388	1368	927	909	664	1103	832
Agl	946	1029	985	614	1083	1029	1006	594	1050	729	944	1645
Vps51	1039	875	1334	1420	1361	1039	1378	1804	1126	1268	1015	1398
Ptpn4	708	710	671	769	924	998	944	451	698	548	502	807
Cfl1	18640	16646	25165	22892	27620	15841	23054	41066	23006	22549	24608	22345
Dio2	720	865	280	625	928	779	1297	98	731	453	507	972
Cfl2	2478	2745	2314	2293	2547	2316	2320	1755	2210	2260	1843	3324
Dio3	7	289	174	57	14	10	17	148	129	108	131	185
Mfap1b	1297	956	889	734	1182	916	1250	672	776	843	789	927
Elp4	303	275	370	307	410	280	393	221	331	264	229	225
Elp6	289	274	375	336	394	283	444	481	425	347	389	347
Elob	2403	2730	3285	3533	3552	1983	3284	6613	3304	3396	3736	3247
Mcee	129	200	187	227	234	114	209	305	164	201	253	183
Eloc	1723	1528	1866	1895	1976	1533	1647	3131	2013	1799	2083	1711
Plp1	24	28	38	58	26	29	17	35	39	46	44	54
Lmbr1	268	361	260	241	320	346	412	187	286	251	225	203
Vps41	987	1242	1246	1336	1573	1115	1534	1320	1270	1306	1477	1483
Ascc1	422	530	654	707	673	512	648	809	530	651	564	642
Ppp1r9a	263	328	353	191	340	404	373	137	194	219	56	286
Teddm2	16	211	27	12	48	13	20	23	9	36	5	20
Ascc3	995	1140	1067	701	1122	1086	1064	729	869	843	599	819
Vps35	4661	4659	4671	3401	4807	4493	4534	3526	3749	3930	2705	4004
Mtrex	1732	1705	1609	1247	1986	1663	1820	1239	1503	1282	1194	1383
Ahr	3252	2323	1869	1832	2213	2086	3059	967	1518	1757	1108	2067
Klhl13	14	32	26	15	11	0	24	24	51	53	85	37
Klhl11	180	222	164	65	227	233	225	32	122	101	48	103
Katnip	507	524	591	482	710	616	748	306	479	503	354	538
Chrnb2	45	38	49	23	52	44	43	24	43	67	62	41
Chrnb1	1022	1437	1799	1483	1150	1406	1169	1701	1200	1023	1026	1324
Mfap3l	409	88	73	34	112	31	121	106	41	357	179	14
Pls1	11	15	26	5	0	21	17	69	30	55	23	40
Bche	0	2	0	0	0	0	0	2	5	67	29	10
Osbpl10	268	314	313	214	296	308	244	231	189	219	194	307
Antkmt	628	548	840	936	756	623	819	1600	769	834	899	785
Oip5	440	273	386	252	449	393	372	206	343	315	269	309
Psme2	3935	4723	5163	4434	5975	3476	5169	8929	5418	5627	5529	5615
Nepro	312	240	337	169	258	334	298	302	267	318	291	255
Pnma8b	0	6	11	2	0	3	2	22	7	20	23	27
Psme1	7031	9173	9382	9648	11671	7859	9981	13843	9305	9605	9165	11009
Pls3	9181	6922	5529	5668	7033	6625	5696	3375	4919	5268	3540	5315
Ak1	399	792	873	1010	692	614	574	1508	1261	1086	1299	2196
Ak4	889	998	752	457	831	846	720	879	596	962	651	814
Ak3	881	948	1365	1001	1497	754	1359	1747	1265	1438	1718	1432
Vps25	1000	1096	561	1459	1509	884	1393	578	1439	1320	652	1311
Ak5	31	34	29	24	22	50	36	72	54	36	52	21
Ak8	7	7	19	19	28	4	9	16	37	17	39	23
Gtf3a	1031	971	1244	1083	1313	853	1232	2001	1074	1080	1307	1215
Klhl24	1245	1761	1521	1156	1540	1774	1661	796	1108	1198	1041	1282
Klhl25	324	379	538	457	537	489	608	606	494	466	544	476
Vps28	851	864	1174	1306	1232	739	1284	2117	1242	1258	1535	1196
Gm32742	0	9	27	11	0	10	6	172	12	23	61	63
Klhl23	85	76	149	64	188	101	166	145	123	137	131	131
Klhl21	766	867	872	645	839	867	848	1190	800	1067	800	1170
Tmem183a	1960	1407	2186	1848	1900	1920	2092	3038	2028	2147	1946	1881
Mtrf1	113	130	137	154	206	172	204	136	151	122	137	166
Tamalin	274	435	427	349	260	228	336	627	318	388	484	334
Gtf2i	5138	4904	5084	4994	6190	4437	6455	3643	3906	4588	3010	5065
Nomo1	4786	3765	3208	2657	4178	3138	3679	3086	3133	2939	2698	3606
Ffar2	12	55	40	26	14	18	17	433	50	53	158	53
Klhl17	595	530	601	661	739	603	802	632	430	775	491	811
Klhl18	586	596	734	800	1036	627	975	745	811	797	679	775
Rlf	1293	1320	1198	698	1161	1375	1162	765	876	1017	688	961
Kng2	21	31	11	8	7	0	43	33	45	11	62	144
Bcl3	1041	1473	1185	1498	1750	1130	1453	2512	1226	1279	1776	1498
Vps16	2013	2006	1791	1633	2267	1589	1832	1915	1565	1583	1412	1606
Bcl2	1387	750	937	975	1769	1097	1960	696	925	1007	412	1171
Btla	12	121	63	37	59	24	35	113	88	49	127	64
Mtm1	182	140	199	121	192	139	196	126	203	207	187	222
Mcpt4	14	1098	112	489	154	822	169	806	1093	710	1365	999
Klhl33	167	133	146	238	204	121	291	57	166	106	193	117
Slc26a11	127	205	179	174	142	204	176	266	202	206	300	202
Mcpt2	4	373	291	400	84	872	88	1581	226	1040	1392	727
Klhl31	7	0	0	0	9	4	5	34	121	0	187	308
Mcpt1	8	1711	367	838	116	1825	140	2465	521	1760	3291	1180
Vsig10	620	607	856	684	804	815	864	1201	730	815	718	696
Klhl30	20	9	33	6	33	11	63	62	65	31	80	283
Psapl1	0	0	0	0	0	0	0	2	4	2971	1094	2
Slc26a10	52	100	55	106	84	108	128	212	56	113	145	90
Angel1	105	109	141	158	107	157	148	226	135	186	186	148
Tfcp2l1	12	7	42	28	2	13	23	19	19	59	5	25
Gabarap	3737	6397	5699	6416	6059	3999	5796	9460	5649	5611	6949	5856
Psmg4	428	469	519	425	596	324	533	1021	471	569	471	551
Immp2l	32	55	30	41	39	16	39	31	33	30	42	25
Psmg3	270	287	465	478	456	368	491	1001	473	430	551	400
Psmg2	499	561	671	575	713	403	602	1093	729	627	750	646
Mcpt8	50	159	114	40	37	16	87	1410	139	65	269	47
Dis3	1578	1417	1523	967	1732	1715	1398	941	1317	1082	1138	1191
Mtln	395	333	337	388	340	266	367	687	390	503	434	376
Tha1	93	104	107	151	101	120	159	299	158	133	214	168
Klhl29	3	15	21	27	6	19	9	52	41	29	66	17
Wdhd1	1071	620	780	605	1327	886	1018	559	703	556	604	743
Chrna1	0	0	0	3	33	0	14	100	153	0	161	411
Klhl42	306	364	689	555	577	497	506	653	569	680	438	460
Klhl40	2	2	0	0	68	0	44	229	261	2	165	897
Klhl41	0	5	3	0	52	3	55	355	724	0	739	1999
Bcl9	1030	1553	1295	1427	1656	1351	1770	672	975	1248	644	1287
Zbtb48	237	172	224	256	271	239	219	336	224	252	222	234
Zbtb46	125	296	243	96	162	152	145	274	188	172	402	214
Zbtb45	361	447	456	545	669	418	672	619	403	531	516	485
Zbtb44	887	1008	1238	874	991	912	963	862	881	1121	816	862
Zbtb42	298	355	492	617	512	391	592	735	504	582	616	563
Oit3	9	22	14	24	9	20	16	49	13	23	17	15
Nfkbil1	483	684	732	877	791	513	672	1259	658	725	778	647
Itgax	2297	749	2393	2163	2365	1955	3146	2936	2227	2508	3102	3678
Pde10a	28	31	60	19	12	25	8	95	61	43	56	93
Amn	0	4	23	14	11	13	10	31	7	25	21	16
Hmgcs2	0	15	2	0	0	0	0	7	8	62	97	4
Hmgcs1	921	2554	4960	2907	1444	3212	1453	3610	2621	4108	2877	2344
Amt	65	27	63	105	80	70	82	41	71	79	31	88
Itgav	8721	8206	7217	5231	7419	8280	7377	3998	5452	6089	4340	6156
Zbtb37	401	306	526	360	422	490	423	301	322	368	229	365
AA986860	41	28	47	37	35	64	57	25	36	220	86	41
Zbtb33	681	618	683	467	738	755	799	370	594	563	449	611
Bco2	18	18	39	34	44	14	38	35	21	51	49	38
Itgal	2269	828	1938	1486	5506	1396	4598	1881	1810	1752	2291	2847
Numbl	263	607	630	435	358	333	453	709	425	596	511	466
Pltp	1144	2427	1706	2596	2192	1289	1756	3108	4475	3342	6785	2915
Unc45b	36	53	79	61	49	7	50	260	174	80	282	639
Xcl1	8	14	7	21	8	11	9	42	59	16	26	34
Tceanc	115	84	142	77	104	57	96	85	74	86	77	75
Ang	19	30	32	32	45	12	49	57	50	35	71	22
Itgae	11	250	165	209	91	47	88	325	248	108	370	107
Pnma1	11	11	23	45	24	36	16	27	13	33	14	39
Rtn4ip1	193	158	228	165	164	172	209	434	261	220	267	220
Mcm7	4801	3697	4596	4051	5935	3708	5584	4103	4067	3421	3209	3742
Mcm8	342	290	269	182	374	269	306	208	219	216	182	265
Ank	13756	16296	11313	16398	15437	14910	16567	4690	10933	11659	6286	10152
Ophn1	66	86	170	136	251	52	213	112	210	157	243	137
Mcm9	324	307	394	296	431	282	374	221	263	291	245	298
Itgb4	3062	4264	8188	7856	5411	4636	6774	4987	4786	5438	2122	5815
Itgb3	2661	2915	1471	1594	2005	1592	2005	2044	1187	1582	1522	1123
Itgb2	7833	5786	5318	7004	12547	6643	10398	5101	6572	7541	6342	12425
Hmg20b	1061	1172	1979	1648	1266	1084	1419	2805	1483	1717	1568	1563
Cmya5	7	8	12	11	17	5	19	246	785	10	623	1341
Itgb8	0	11	9	22	2	8	4	29	5	41	55	38
Itgb7	927	1403	1014	888	1375	1068	1158	1434	1160	1134	1607	2195
Itgb6	28	10	74	25	0	23	10	276	70	142	62	69
Zbtb38	2887	2497	3131	1931	2500	2836	2102	2185	2380	2324	2520	3284
Garnl3	143	259	397	260	257	231	243	166	233	168	102	194
Aloxe3	6	5	10	6	4	7	0	0	4	239	109	0
Nkpd1	23	16	11	17	2	26	0	15	4	138	102	19
C1d	659	921	876	718	945	791	871	1249	868	965	1092	841
Cyp1a1	0	0	0	0	0	0	0	0	0	175	62	0
Tcea2	136	73	136	126	105	158	160	136	78	143	100	159
Tcea3	84	83	137	165	87	93	105	105	106	113	118	219
Tcea1	3841	3067	3354	2602	3514	3138	3351	2966	2798	3061	2632	3058
Sec14l4	0	0	0	0	0	0	0	0	0	624	143	0
Vps37c	556	723	983	1102	923	728	1030	1167	762	954	1054	1099
Vps37d	117	227	173	243	227	220	250	224	126	252	117	309
Mtpn	9775	8455	8430	6796	9739	8214	8883	6844	7350	8540	5189	8258
Knl1	1448	975	1287	612	1889	1384	1449	378	1038	828	577	947
Sh3bp5l	717	872	921	937	1095	686	954	1090	851	1020	1029	963
Rabgap1l	625	983	880	673	944	1013	875	601	678	774	798	805
Pus7l	121	105	180	116	197	121	206	237	199	175	174	180
Thbd	146	281	283	163	165	63	122	389	350	330	461	543
Pycard	248	183	427	272	521	159	417	740	418	522	673	418
Camk2n1	398	520	371	468	486	144	693	402	263	394	265	350
Ribc1	44	21	56	27	49	49	38	33	25	39	22	54
Mtor	2061	1794	1698	1133	2138	1991	2229	1012	1422	1178	888	1260
Rpl17-ps8	266	427	453	475	323	284	467	651	448	353	383	406
Herc3	235	435	350	262	294	407	314	201	260	257	275	351
Il22ra1	0	0	4	0	0	0	0	0	0	121	31	0
Atp8a1	595	339	635	362	1056	524	844	545	607	491	695	765
Smyd4	199	305	269	274	390	323	322	306	228	247	266	358
Cep85l	149	180	178	188	260	183	236	140	189	177	175	243
Smyd1	11	10	11	7	61	2	29	58	200	27	167	677
Smyd3	298	307	295	420	336	336	291	400	328	314	390	348
Gspt2	28	21	45	47	46	30	38	77	39	25	77	36
Nfu1	428	601	882	657	690	488	641	1367	841	845	733	761
Aqp9	26	100	69	31	21	22	33	280	60	145	202	86
Heca	1120	1205	1238	888	1326	1192	1281	790	878	1318	889	794
Aqp7	6	2	2	0	0	0	0	4	0	23	34	6
Trim30c	47	33	4	16	58	11	65	23	23	11	26	8
Tceal8	140	340	620	281	228	150	226	1296	545	544	820	393
Aqp5	33	14	37	33	62	18	75	37	49	167	16	48
Trim30b	155	48	41	37	37	68	47	91	62	18	48	36
Aqr	1941	1796	1578	1300	2038	1722	2139	1195	1479	1390	1066	1423
Xcr1	5	50	58	58	219	17	88	34	84	23	60	81
Aqp4	0	0	0	0	0	0	0	0	6	0	24	29
Aqp3	22	54	42	16	14	45	13	61	11	356	335	53
Trim30d	153	120	154	163	388	150	290	181	237	150	293	231
Mtrr	452	344	343	249	387	425	415	330	325	320	215	389
Zbtb7c	8	53	39	52	27	28	27	74	34	114	149	52
Aqp1	2455	4059	1653	1827	2417	604	2687	2338	3248	3394	3131	3696
Zbtb7a	1999	1785	2182	1956	2530	1999	2602	2024	1837	2452	2152	2296
Trim30a	1665	1359	1234	1066	2179	1330	2156	1658	1662	1392	2076	1478
Tceal1	6	24	8	26	29	13	13	23	29	35	43	31
Pus10	642	779	652	472	596	727	680	609	517	584	477	528
Atp8b1	135	254	235	116	84	73	67	344	291	291	336	184
Svbp	360	434	650	769	589	320	628	1279	573	612	724	629
Chil3	143	157	476	24	22	83	27	2374	92	435	1115	458
Phlpp1	895	932	1210	945	1251	1119	1253	827	897	911	510	1097
Phlpp2	498	578	594	465	867	727	877	447	560	541	454	611
Atp8b4	424	341	285	131	609	262	612	201	309	229	317	248
Arc	20	13	18	18	37	9	17	15	32	32	107	29
C4b	11388	3350	4043	4143	12931	2239	13140	6559	7970	6098	5415	13479
Cyp1b1	4000	2406	797	1194	2713	1495	3915	513	1452	795	1355	1584
Dmrt2	5	0	20	5	7	5	5	75	26	22	42	32
Deptor	5235	3148	2835	2461	5032	4840	4674	825	2565	1641	1648	2768
Sec1	6	5	8	17	28	16	24	8	5	25	3	29
Cilp2	10	62	22	47	42	27	49	20	17	31	33	18
Tmem179b	382	473	539	565	549	413	579	827	530	476	704	591
Cyp2d22	23	37	78	17	13	13	12	104	80	58	77	46
Gse1	902	913	926	666	840	863	1149	457	618	937	588	834
Fam32a	1580	1956	2482	2255	2710	1652	2620	3182	2295	2504	2324	2471
Mttp	159	158	158	171	172	158	196	127	177	108	79	162
Heg1	3857	3413	1014	721	3588	2026	3763	1702	2418	1178	2397	3241
Gorasp1	533	656	609	719	946	515	992	941	778	742	792	792
Lix1l	2823	3111	2474	2695	2912	2250	2976	2048	2076	2366	1921	2071
Atm	971	670	762	334	1056	978	1036	171	574	477	294	642
Eef2k	520	605	694	645	716	456	728	630	656	918	1002	805
Atr	1094	697	835	521	1153	779	919	605	672	659	554	743
Map4k5	2438	2334	1994	1431	1987	2173	2040	1252	1471	1448	1052	1727
Map4k4	12679	12204	10635	9393	12475	13636	11596	9971	8743	9264	9618	11262
Map4k3	1381	1194	1370	1160	1386	1029	1926	757	1065	1336	698	1138
Map4k2	483	613	777	621	856	563	884	1027	590	641	770	716
Zbtb8a	101	117	180	171	212	121	175	182	133	206	140	152
Map4k1	400	381	462	369	672	261	586	468	447	371	657	638
Dmap1	441	514	599	665	728	435	737	809	556	640	521	583
Usp44	84	130	43	27	79	102	68	24	19	37	30	57
Adprhl1	0	0	0	0	22	0	22	54	70	2	70	292
Usp43	819	1805	1245	1312	1137	883	974	847	730	1113	764	1382
Rsf1	982	1236	1079	823	1300	1122	1245	706	768	991	769	898
Gsg1	23	30	33	38	38	30	34	53	40	38	20	48
Usp47	3180	3754	3451	2899	4208	3452	3695	2375	2956	3459	2667	3401
Gnai1	10	94	54	14	15	24	12	102	54	320	258	86
4833413G10Rik	33	30	38	51	65	43	61	31	48	68	23	63
Mtx1	913	1024	1125	1260	1129	867	1186	2005	1280	1072	1233	1138
Eef1d	4654	3653	5135	4818	4941	4266	4682	7735	5048	4908	5061	4775
Mfsd2a	15	63	101	19	15	82	23	244	153	162	180	62
Fcgr1	1329	760	1281	1555	3229	979	2283	1317	1855	1156	1455	1441
Isoc2a	118	295	255	264	244	131	299	349	168	221	414	296
Isoc2b	5	14	16	27	24	27	21	7	22	13	17	11
Trim34b	127	125	146	74	107	140	156	142	152	109	112	142
Otub2	78	76	61	28	107	62	89	79	79	123	122	52
Otub1	2112	1870	2683	2555	2679	2088	2456	4105	2291	2468	2332	2658
Mcub	695	1073	877	933	1016	784	976	1282	953	865	1149	1149
Nabp1	1560	2181	1933	1853	2786	2019	2630	2887	2138	2013	1826	2324
Trim34a	66	70	89	75	119	145	135	40	88	78	65	108
Abcg2	229	631	447	316	340	488	208	1024	492	416	1026	492
Abcg3	180	12	89	186	649	87	410	33	145	34	67	90
Abcg1	1001	630	779	532	2155	551	1432	1505	1300	1454	2683	881
Usp33	1435	1925	1613	1073	1485	1507	1442	931	1182	1347	1048	1340
Usp32	1203	1517	1225	966	1403	1560	1381	797	981	1050	837	1111
C8g	32	26	22	15	27	15	28	12	21	17	13	34
Abcg4	6	5	14	9	0	15	12	10	6	32	25	6
Qrsl1	194	206	290	206	245	228	211	442	309	223	220	285
Fcgr4	1902	626	1443	1471	5942	1537	3855	2330	2139	1976	1653	3744
H2aj	895	918	1441	1537	1704	728	1625	3404	1419	1463	1760	1386
Fcgr3	2776	2339	3631	3103	5927	1907	4505	5526	3982	3179	5247	3861
Usp35	159	294	313	373	316	295	291	288	220	361	370	297
Fam174b	20	75	29	70	54	14	40	110	121	68	114	59
Medag	100	845	758	430	274	189	240	848	909	865	597	673
Usp34	3169	3719	3086	1993	3307	3325	3392	1647	2441	2403	1622	2379
Zkscan17	1331	2282	1666	1352	1481	1671	1564	1405	992	1301	973	1336
Fam174a	492	548	596	626	750	357	806	988	705	647	914	740
Fam174c	79	124	178	148	189	138	172	344	144	208	223	195
Ckap4	2998	3684	3968	3279	3154	1721	2779	6653	3915	4475	3944	2976
Ckap5	4299	3619	4144	2693	4757	3925	3939	2183	3087	2825	2266	3055
H2ax	3558	2538	4159	4288	5322	2634	4974	4585	3677	3778	3483	4080
Aplp1	67	84	163	69	97	32	65	293	72	137	143	84
Gbe1	963	1273	582	501	807	684	726	438	652	656	380	764
Dtwd1	422	394	256	178	407	337	327	240	298	229	225	197
Aplnr	4	1041	925	303	58	10	44	1423	886	711	1259	583
Qpct	12	37	53	49	49	45	36	76	70	81	84	68
Abcd3	1157	1460	1165	881	1375	1085	1491	748	1049	1579	1031	1060
Usp22	3200	4565	3712	3635	3912	3282	3812	2328	2743	3360	2196	3217
Abcd1	710	757	1005	1268	1530	725	1379	866	1107	906	1178	1054
Usp20	441	566	544	537	596	442	713	603	500	710	498	596
Abcd2	98	72	103	33	27	26	40	54	117	84	141	73
Usp25	2182	2098	2313	1578	2438	1980	2611	1516	1855	2303	1759	2066
Gdf10	0	11	16	9	11	0	9	96	150	50	174	71
Usp24	1709	1582	1974	1105	1990	1798	1697	1340	1600	1494	1333	1612
Slc43a3	331	387	509	260	407	85	331	732	635	400	804	405
Emc6	846	1115	990	1050	1288	827	984	2096	1090	1172	1399	1073
Emc9	123	149	112	223	136	139	131	134	166	236	209	193
Slc43a1	38	38	90	35	7	11	9	185	61	79	155	74
Emc8	1303	1231	1875	1564	1674	1302	1763	2740	1552	1610	1647	1517
Slc43a2	2537	3033	2038	2879	4570	2210	4569	1601	2465	2232	2987	2663
Mfsd4a	396	210	533	250	345	42	26	76	24	382	97	364
Tymp	37	53	69	52	63	30	54	74	12	63	69	51
Ablim1	703	710	970	498	1007	278	1131	1159	868	1187	1350	984
Atp6v0d1	1401	1781	1870	2183	2016	1393	1973	3196	1887	2074	2964	2055
Simc1	405	313	335	239	422	348	393	167	256	307	224	285
Ablim2	0	6	4	2	2	6	11	34	75	15	52	112
Otud3	133	151	194	138	128	128	170	218	109	141	120	142
Atp6v0d2	154	105	175	61	126	141	136	606	167	295	539	311
Ablim3	23	27	12	14	10	0	26	43	32	53	84	52
Scand1	1439	2216	2113	2716	2464	1205	2290	5469	2112	2362	2807	2159
Otud1	643	698	499	407	668	676	748	364	530	693	342	520
Irag2	312	340	536	494	895	306	777	678	643	430	922	514
Usp11	568	733	704	911	962	513	1088	285	403	515	378	683
Farp1	2783	2436	2821	2363	2889	2288	2763	1761	1918	2011	1143	1984
Farp2	174	163	179	95	222	173	231	76	169	86	93	136
Fcgrt	1322	4338	3013	3288	5233	885	3299	8459	5803	3761	11779	3338
Dennd3	1144	1300	1236	1035	974	1349	1157	1148	763	974	793	1079
Usp13	0	27	69	22	4	13	13	199	182	48	188	361
Axl	22760	16679	14861	11469	24102	15019	21225	12346	14094	12569	11647	15154
Irag1	19	38	32	23	47	12	19	42	68	49	112	53
Usp18	303	361	413	447	677	465	695	1217	532	731	691	389
Nfya	1169	1265	1513	1401	1980	1305	1821	1594	1642	1379	1598	1293
Prl2c2	2	32	101	11	7	127	5	7362	98	305	526	302
Prl2c3	15	246	284	21	17	332	11	14381	266	762	1576	750
Gdf15	42	6	3	5	94	14	58	67	5	34	16	43
Svip	22	43	79	69	38	55	39	80	111	67	155	98
Atp6v0e2	111	200	148	173	270	172	239	418	233	197	525	271
Nr2c2ap	295	332	447	479	403	362	448	969	466	611	521	500
B230307C23Rik	180	121	179	133	206	185	206	214	205	166	165	168
Abcb6	330	128	228	311	151	410	135	38	287	61	249	97
Emcn	820	598	735	587	452	162	509	1681	646	662	1068	394
Abcb4	7	3	13	7	33	8	23	16	26	0	35	75
Eme2	334	324	347	374	546	447	583	474	466	402	396	450
Abcb9	33	96	61	60	227	26	233	89	56	57	137	144
Abcb7	866	766	816	558	1171	1107	869	679	752	565	683	694
Abcb8	380	481	786	733	725	597	728	838	599	566	465	737
Lgals4	24	21	42	46	15	22	26	62	37	62	68	23
Aldh1a1	6	9	12	9	34	8	5	24	98	26	95	72
Lgals7	50	1269	167	223	161	259	161	325	359	4607	3747	293
Agap2	99	219	279	152	331	100	326	413	219	171	360	187
Aldh1a3	0	15	5	5	0	0	0	157	48	68	70	20
Cmklr1	681	330	885	609	1394	508	1238	617	948	854	1190	875
Aldh1a2	0	681	13	98	17	0	27	204	301	173	364	790
Epcam	609	104	6812	3889	1183	1483	1287	13900	3055	6546	1262	2998
Kansl1l	288	416	439	324	565	534	446	276	344	347	171	426
Art2b	6	6	1	6	101	0	40	11	9	12	35	31
Arap3	1033	1085	985	736	1181	884	1088	1212	707	685	830	629
Abcc3	1576	1215	878	1260	2425	1183	2264	661	742	934	752	910
Rbfa	437	638	536	510	717	434	585	1061	611	615	759	548
Abcc1	3828	2647	2343	1466	2371	3456	2324	2045	2134	2497	2030	2470
Abcc5	607	558	846	554	809	827	878	655	699	724	865	1041
Iigp1	7679	3784	6664	3010	7605	5448	7611	14369	8975	7247	5290	12864
Art2a	69	17	26	53	447	3	220	67	23	44	72	123
Arap2	160	334	969	253	309	368	314	590	404	656	368	474
Abcc9	51	337	324	124	130	72	152	321	338	161	467	315
Arap1	2066	1955	2250	2391	3874	1921	2963	3871	2632	2586	3577	2999
Sell	1434	855	379	419	548	431	434	927	794	270	977	712
Zbtb26	366	307	343	251	362	448	419	217	262	253	203	281
Ehmt1	1679	1855	1778	1537	2004	1983	2156	1142	1535	1401	1192	1590
Zbtb25	215	244	308	176	303	270	287	243	208	200	185	212
Helz	999	1037	1181	1052	1299	1077	1225	772	1028	893	727	966
Zbtb21	414	548	496	418	413	470	464	388	453	440	314	397
Chic1	23	7	16	9	17	4	31	33	33	13	15	11
Emg1	1940	1851	2129	2006	2227	1801	2013	3478	2047	2199	2431	2194
Zbtb20	667	638	557	535	806	600	789	436	585	487	358	504
Sele	80	168	35	31	200	49	139	212	95	48	203	162
Chic2	1332	1895	1691	1339	1366	1278	1466	2331	1235	1606	1615	1470
Rbis	551	635	883	639	692	528	602	1200	885	772	905	747
Loxl1	76	1364	2587	1253	218	429	199	5995	2554	2776	2992	1458
Selp	626	810	98	556	1001	440	648	789	554	417	580	2557
Msmo1	495	2060	3250	1856	643	2303	749	3744	2183	3057	2170	1453
Gnao1	819	563	326	577	941	401	1109	38	349	274	174	516
Fam171b	59	139	148	42	148	84	121	78	75	139	65	164
Loxl4	3829	2225	2499	1096	1835	2419	1888	986	1711	1273	1234	1890
Flt3l	135	210	365	285	293	228	305	461	308	306	371	356
Cldn1	17	33	41	8	12	14	11	70	36	938	301	11
Loxl2	184	2062	3039	1414	228	469	184	5380	2604	3277	2711	957
Asf1b	1153	781	1216	769	1196	955	1215	1014	1120	775	829	835
Cldn4	440	159	4901	2549	1034	968	820	10982	1798	4184	936	1808
Cldn5	452	173	344	347	253	43	364	868	253	246	448	172
Abtb1	353	367	539	492	468	315	420	704	390	449	641	506
Cldn2	16	0	35	42	99	9	117	5	11	22	0	8
Cldn3	224	437	1209	697	439	505	346	3174	532	1118	227	613
Galk2	857	951	570	758	1073	920	889	537	859	574	442	737
Cldn9	2	0	75	28	4	35	11	92	14	39	2	54
Limch1	462	40	10	20	111	19	325	66	309	78	143	441
Cldn6	0	0	18	14	4	0	4	18	5	71	9	28
Abtb2	356	339	507	250	322	409	245	779	323	648	447	358
Galk1	3091	4112	2608	2736	2888	2776	2979	3909	2451	2499	2653	2543
Cldn7	76	119	553	256	162	182	144	1378	396	515	77	332
Abtb3	158	112	230	179	215	222	197	121	146	262	116	313
Cadm3	2	129	32	28	5	8	11	201	123	145	272	69
Lgalsl	902	849	1104	669	734	1067	777	994	692	1429	847	701
Cadm2	0	6	0	0	0	4	0	30	30	2	32	0
Vps33b	319	334	420	335	311	241	325	327	252	284	277	298
Pmel	19	16	13	31	12	6	13	19	23	27	35	22
Cadm4	79	91	250	247	87	91	124	450	123	281	261	239
Gabpb2	1755	1897	2105	1226	2365	2190	2366	1065	1731	1460	1486	1708
Pdpk1	1931	1798	2067	1318	1929	1885	2153	1456	1454	1771	1372	1768
Zbtb12	545	344	673	442	707	551	711	325	375	515	292	558
Sult5a1	3	18	0	21	3	11	3	8	4	84	92	8
Zbtb11	618	548	635	461	689	602	776	337	562	569	445	508
Abca1	1744	2202	2493	1444	2845	1334	2308	2505	2780	3305	5293	2314
Zbtb10	595	635	551	614	722	642	869	236	516	520	278	347
Morc4	440	734	1106	644	801	662	675	614	679	763	411	503
Abca4	19	18	34	18	17	14	13	53	27	22	37	18
Abca5	37	52	59	25	18	25	14	91	52	213	75	60
Hook1	76	264	281	64	145	188	193	207	185	244	128	178
Abca2	1952	2225	1914	1341	1798	1887	1962	1297	1368	1397	1204	1491
Fpgs	678	640	914	774	795	852	793	1300	888	870	755	796
Helb	707	575	685	471	712	668	626	450	585	482	474	595
Slc30a6	264	352	319	345	455	307	375	446	415	353	300	342
Irak4	564	547	712	704	842	600	885	773	745	629	836	780
Sem1	1465	1865	2258	2398	2382	1568	2169	4678	2470	2336	2739	2236
Abca9	49	140	152	184	671	42	458	145	303	239	503	177
Fpgt	255	411	383	263	362	338	346	224	302	283	286	302
Fam172a	792	598	705	530	778	634	705	129	594	668	540	596
Irak3	144	91	175	74	105	87	105	302	192	168	254	170
Hook3	1723	1613	1954	1280	1826	1690	1986	1277	1511	1533	1402	1602
Slc30a9	2168	2510	2229	1780	2252	1992	2219	2110	1748	2018	1426	1836
Flrt2	62	173	116	54	56	26	62	251	195	202	50	122
Slc30a4	4987	4889	3548	2718	3791	4313	3564	2095	2903	3204	1776	3030
Rpl36al	2641	3067	3687	3743	4058	2930	3536	6613	4055	3920	5050	3689
Bloc1s1	682	864	1145	1414	1407	751	1077	2710	1143	1148	1251	1294
Atp6v0a4	18	7	6	3	11	19	11	0	15	113	63	2
Bloc1s2	545	509	711	725	617	551	590	1268	629	638	773	620
Slc30a1	615	529	385	707	1072	493	955	639	499	799	825	773
Bloc1s4	515	569	602	610	742	457	650	1122	583	761	658	679
Bloc1s5	229	249	324	302	332	214	395	347	306	311	283	302
Pmf1	1168	1106	1306	1245	1855	1125	1552	1684	1350	1081	1164	1166
Rsl1	74	55	70	65	107	68	93	82	64	50	57	48
Zbtb18	1057	918	1433	1042	1174	1045	1265	1250	1252	1393	1261	1512
Zbtb16	5	5	9	2	0	0	3	8	34	170	81	82
Ms4a8a	60	108	191	88	142	44	116	257	280	231	495	455
Cdadc1	298	456	473	435	436	361	463	451	376	435	559	447
Fam169b	93	105	118	58	144	67	142	257	116	96	203	203
Fam169a	14	19	17	12	34	42	20	69	31	21	23	10
Klf11	351	460	412	215	214	285	264	403	334	429	335	291
Rbm4	356	393	515	551	607	424	543	612	413	507	525	570
Cgas	342	239	402	277	509	437	558	290	350	311	240	349
Rbks	50	65	90	72	91	60	88	80	50	58	121	89
Klf16	495	530	731	540	590	558	641	1080	512	721	750	594
Arid5b	1993	2142	1859	1380	1881	2079	1859	1620	1592	1526	1331	1802
Klf15	0	8	20	7	6	3	13	22	17	21	48	62
Arid5a	1178	1349	2129	1773	1504	1062	1533	2579	1609	1470	1953	1812
A930007A09Rik	27	21	68	56	48	29	49	80	58	64	58	65
Thrb	6	5	25	2	14	5	7	8	10	44	53	32
Tlr12	310	42	209	231	865	183	721	189	233	113	194	438
Cadm1	717	76	301	388	2264	584	1632	58	404	197	199	375
Tlr13	1344	608	931	920	2341	756	1745	657	1162	863	957	890
Usp9x	4670	4366	3829	2463	4545	5086	4376	1487	2680	2836	2102	3190
Edrf1	302	403	369	404	537	392	533	447	365	439	363	430
Bub1	2151	1580	1643	1165	2217	1826	1629	861	1380	1220	1045	1233
Mapkbp1	466	644	621	574	667	801	624	729	618	610	721	656
Rbl1	1915	1289	1463	808	1904	1418	1717	968	1271	1019	778	1262
Arid4b	972	859	1006	744	1087	1070	1129	615	864	805	614	760
Nr1d2	1543	2196	2251	1389	1845	1961	1878	1153	1501	1652	1414	1589
Sag	31	2	27	27	8	10	11	21	19	19	17	5
Nr1d1	659	987	1295	434	310	713	350	1224	668	1046	1012	835
Rspo3	15	10	21	0	15	29	31	67	26	19	61	26
Mansc1	144	65	100	86	176	66	136	112	107	171	130	99
Tuba4a	1447	1231	2443	1456	1517	1491	1365	4659	2456	2406	2929	3009
C030006K11Rik	140	150	170	210	146	106	147	327	230	156	219	166
Tlr11	2	26	44	12	73	21	56	16	72	10	38	54
Rspo1	9	0	0	0	11	7	12	5	6	8	33	27
Ms4a6d	3078	3089	4494	3252	4450	2315	3537	7811	6477	3845	9382	2946
Ctla4	85	339	190	88	122	68	147	319	146	117	367	205
Ms4a6b	1063	783	1328	1197	2655	934	2197	1352	1544	935	1622	978
Ms4a6c	1569	1035	1939	1392	3328	1150	2467	2137	2779	1521	2995	1372
Tigar	175	164	186	143	190	158	196	284	231	207	251	192
Arid3a	285	208	414	256	324	220	288	504	325	355	438	325
Muc1	96	126	204	95	80	88	97	709	214	84	133	153
Myod1	0	0	0	0	17	0	9	41	15	0	56	85
Hes1	559	525	1235	1386	748	585	1025	1726	857	1440	857	732
Arid3b	162	97	148	102	108	78	110	262	108	138	176	149
Gbp2	11382	8171	8525	4308	9987	9173	9207	11306	8994	7769	5488	12634
Gbp5	2445	1022	1207	675	2285	1444	2085	2123	1714	1331	1623	2271
Gbp4	15716	3959	8201	2557	12660	9756	11646	17092	9416	9981	5636	16518
Rbmx	878	642	982	1001	1017	943	972	808	922	826	890	983
Gbp6	1669	271	902	595	1656	673	2146	2468	1542	1673	1068	2803
Hes6	334	400	603	711	569	346	607	945	492	653	646	611
Ccl17	14	129	103	24	5	6	6	814	66	137	483	52
Gbp8	729	270	700	468	1427	627	1160	1055	717	660	489	1245
Gm6710	46	70	92	22	152	72	62	52	50	71	58	94
Bad	532	680	905	1010	890	519	1059	1643	776	916	971	1118
Tyw1	948	905	962	874	1080	825	1040	724	783	732	746	875
Gm6712	72	99	87	107	162	129	114	126	146	143	83	111
Ccl12	588	666	558	668	889	225	901	1668	874	309	1292	422
Donson	594	595	737	427	632	474	569	721	633	571	585	492
Ccl11	6	425	422	195	31	21	28	1022	321	382	552	243
Tigd3	14	10	33	40	19	34	30	53	42	23	23	20
Heph	4	26	22	6	6	11	6	13	7	127	39	6
Tigd5	33	45	66	111	78	47	98	110	65	77	92	58
Aldh1b1	93	44	141	130	245	92	228	87	115	136	185	207
Ccl25	54	69	114	76	99	130	80	110	69	90	78	75
Ctnnbip1	659	821	1104	1050	1044	592	1071	1428	1016	1291	958	852
Scx	287	576	837	1191	476	565	747	1203	652	913	477	852
Ccl24	1204	528	499	804	1767	455	1516	5608	369	920	2376	1098
Ccl22	123	661	309	190	109	46	72	772	484	319	1724	261
Ms4a4b	180	399	414	147	1172	203	921	446	409	305	818	470
Ms4a4c	616	363	677	547	710	372	570	697	1113	455	1043	272
Ms4a4a	725	1384	1792	1571	1736	629	1371	3314	2419	1473	4794	766
Supv3l1	535	433	593	452	418	434	549	650	497	440	510	537
Ngef	34	14	89	105	57	83	79	73	66	131	35	52
Dmac1	360	455	526	539	713	292	651	1097	641	560	898	573
Ms4a4d	14	77	149	49	41	39	20	366	201	197	247	123
Bbx	1733	1926	1767	1136	1892	1972	1977	703	1235	1537	848	681
Dmac2	348	359	541	505	448	373	523	499	362	494	495	521
Tespa1	5	15	19	10	5	12	18	47	49	11	61	16
Serping1	903	3746	4889	1771	938	1335	916	11713	4661	5143	6727	4818
Pmm1	330	360	385	369	270	397	262	1661	298	605	855	344
H2-Ab1	4765	4044	14059	10139	20991	7695	16096	28158	16504	18370	22504	23761
Tuba1a	6105	7593	11931	9906	8890	5662	8370	17121	9996	10726	9987	7934
Pmm2	788	656	1034	894	1012	799	1064	1412	974	994	1173	1061
Rab11a	2398	2131	2921	2504	2880	2031	2886	4332	2806	3213	3616	2876
Tuba1c	8626	7393	10494	9196	11839	7218	10281	16494	10107	10509	10283	9276
Tuba1b	24141	18106	24846	21278	32285	16556	25873	37005	25062	23979	23652	21547
Morn2	84	100	68	119	137	79	121	142	57	115	70	95
Morn1	55	46	34	40	39	53	24	60	40	37	25	32
Rbpj	4736	5311	4316	4064	5453	5218	5226	2886	3785	4119	2832	4040
Rbp1	979	2407	1055	2256	2046	346	1762	3726	1043	1678	2200	1248
Rbp2	56	175	78	127	125	95	75	145	67	141	192	72
Eml4	1273	1123	1158	1204	1976	1320	1694	968	1148	1168	928	1389
Eml6	54	64	51	27	58	60	41	5	44	31	14	36
Rab3gap1	1889	2177	1787	2009	2343	2054	2052	1480	1519	1590	1613	1960
Eml5	765	826	534	829	941	1428	834	99	563	386	463	972
Pkdcc	458	631	419	342	785	463	682	680	532	555	678	632
Rab3gap2	2873	2391	2044	1798	2505	2190	2611	1119	1721	1471	1366	2071
Rbp7	0	38	16	18	2	0	0	46	25	21	36	5
Gvin3	116	63	43	12	39	38	56	20	43	25	9	41
Gvin2	4576	2438	3352	1429	4013	3460	4048	3470	3238	3580	2577	4227
Gvin1	4062	2142	2920	1267	3551	3029	3520	3146	2848	3178	2273	3699
Serpinf1	175	1405	3823	1792	211	394	256	10261	2923	3855	4479	1551
Rbp4	0	78	50	20	8	0	5	98	46	51	63	50
Olfml3	142	338	1996	703	269	344	236	3155	1392	1826	1897	965
Nr1h3	232	150	187	182	406	229	357	452	364	247	566	342
Dusp22	136	222	228	196	261	123	242	316	236	490	460	262
Dusp23	24	49	35	27	57	16	25	119	77	57	132	91
Gm5451	173	263	339	212	206	194	243	261	169	169	161	209
Dusp26	4	12	16	4	0	0	3	30	13	8	30	33
Gm5454	365	556	398	248	458	585	501	88	265	203	141	405
Dusp28	118	169	153	168	125	110	210	275	194	230	187	195
Lman1	2635	3792	3171	2008	3718	2190	3055	2943	2736	2829	2133	2663
Mtmr11	559	973	1101	921	697	980	730	677	552	743	518	761
Qser1	1405	1390	1553	902	1729	1803	1706	784	1209	1267	782	1350
Mdc1	1655	1123	1334	768	1815	1281	1625	691	953	969	776	994
Mtmr14	722	881	1067	733	1046	705	977	716	799	709	553	811
Fam167b	130	153	146	116	142	36	133	538	174	208	352	88
Thy1	750	2553	3724	2624	3005	1194	2639	11382	4170	4069	6364	2685
Xpnpep3	375	355	296	245	435	325	354	269	292	269	239	290
Fam167a	231	130	1965	674	388	252	294	1000	759	1120	165	512
Xpnpep2	31	58	89	68	13	73	30	92	44	67	101	46
Serpini1	4	16	17	9	12	8	15	14	20	35	32	15
Setx	2649	2751	3137	1844	3619	2893	2992	1518	2461	2501	1826	2540
Olfml1	0	24	22	10	0	0	2	24	65	26	60	31
Sfn	47	30	1668	626	85	174	88	6367	945	3166	1846	706
Myadml2	3	0	0	0	0	0	0	16	30	0	40	132
Emp2	4143	3182	3964	2945	2934	3541	3295	3095	2597	4735	2091	2712
Slx1b	132	127	162	105	132	99	101	119	99	169	106	155
Usp50	0	108	0	0	2	100	0	492	242	0	0	0
Tekt2	10	9	25	23	7	14	24	21	34	18	22	20
Fam168a	1465	1671	1510	1344	1853	1637	1815	885	1249	1438	978	1455
Errfi1	5917	8564	6714	4617	5841	4483	5351	7536	5176	5722	4715	5777
Prkag2	402	397	622	490	466	362	448	693	592	569	657	561
Usp54	588	534	429	417	601	544	559	254	386	527	304	407
Prkag3	0	2	0	2	2	0	2	14	10	0	27	103
Usp53	175	467	213	166	221	304	250	159	226	244	193	220
Rhpn2	22	23	40	21	35	26	45	29	31	83	52	89
Serpinh1	16765	22021	20103	17330	18418	11413	17594	24023	16926	19657	17790	16867
Lrat	40	21	21	31	34	23	58	63	23	18	31	31
Prkag1	1163	1142	1440	1652	1663	1037	1362	2082	1437	1307	1755	1364
Uevld	691	627	705	490	665	747	663	371	472	637	343	578
Terf2ip	273	375	408	404	527	413	503	443	390	490	413	381
Atxn2	1418	1641	1722	1291	1616	1646	1599	1111	1314	1364	1107	1465
Sec61b	1362	2192	2472	2438	2243	1350	2031	5192	2252	2528	2476	2094
Rnpepl1	1416	1563	2284	2220	1875	1449	1999	2626	1568	2195	2048	2158
Gm5431	170	37	139	127	328	144	346	157	129	163	222	200
L1cam	132	219	555	161	130	268	147	394	337	378	265	177
Fpr2	439	92	233	219	626	327	515	331	415	250	397	317
Ngfr	6	99	97	98	60	23	96	39	40	62	55	138
Fpr1	145	22	27	72	443	81	252	59	86	52	46	43
Cyp46a1	16	17	23	41	30	28	21	12	19	23	14	29
Birc5	1868	1888	2566	2394	2936	2048	2175	4018	2503	2498	2500	2473
Hyls1	880	869	1211	1290	1289	1140	1356	598	1013	1108	870	1041
Birc3	1131	1425	1529	878	1385	1059	1159	1478	1343	1131	1690	1243
Shb	840	895	952	657	820	596	773	1185	751	742	867	776
She	137	146	154	89	101	9	111	241	153	123	266	111
Rbsn	942	1017	1006	671	989	782	970	878	800	932	912	884
Snrnp27	756	864	1010	830	963	726	874	1477	1035	1004	1000	1017
Shf	149	152	391	347	193	193	188	729	290	338	265	203
Hey1	35	84	61	47	42	5	40	157	55	128	140	70
Arf5	1556	2238	3122	3056	2723	1594	2605	8304	3114	3434	4005	2915
Mdfi	17	83	80	81	51	33	57	214	53	92	95	59
M1ap	7	21	74	77	24	56	35	237	44	27	64	63
Arf2	650	792	1137	945	953	639	843	1564	1188	1177	1632	1048
Qprt	3	27	6	28	12	11	29	113	38	15	57	21
Traf3	2311	1995	2056	1641	2238	2480	2264	1745	1728	1802	1752	1964
Traf2	733	786	1048	869	1193	942	1088	1347	972	995	1174	963
Traf5	181	467	260	442	527	303	517	468	344	523	489	473
Traf1	1514	1935	2051	1645	1357	1547	1252	2699	1705	1419	2121	1635
Hexa	3073	3121	3659	3790	6761	2301	5328	5953	4666	3938	6739	4811
Ms4a14	13	54	57	32	43	24	31	79	74	52	133	16
Serpinb9	903	839	1208	754	1584	931	1435	1989	1234	1103	1541	1597
Serpinb8	51	34	50	51	127	22	109	57	106	340	170	40
Birc2	717	909	1123	859	928	812	942	1071	835	1042	1117	984
Bgn	680	8066	17106	6976	591	2161	895	29866	13498	12352	17849	6648
Emp3	1061	1638	1351	2167	1736	1028	1473	2827	2231	1702	2987	1525
Hcls1	2120	1531	2358	2368	4068	1647	3408	3666	2798	1975	3624	2432
Serpinb2	18	1105	150	61	5	15	0	586	188	386	253	17
Moap1	17	13	6	12	10	16	19	36	31	10	34	2
Snrnp35	122	139	265	155	262	153	197	282	204	189	167	209
Serpinb7	1	2	0	0	0	0	0	0	0	561	121	0
Serpinb5	35	2	529	116	30	84	7	1540	236	1596	647	248
Fa2h	0	3	0	0	0	4	0	23	0	2261	853	9
Arg2	567	401	512	330	531	438	520	973	363	481	837	472
Arg1	12301	22955	15624	7815	10127	7152	9983	33069	7239	22600	17577	17145
Lad1	596	136	5144	2155	1013	1171	893	7260	2255	3837	1001	1862
Areg	643	1337	980	419	379	516	248	770	578	906	490	482
Aacs	1014	1508	2199	1750	1248	1479	1487	2562	1782	2057	1652	1609
Bdh2	20	63	64	20	16	25	5	113	26	52	62	31
Bdh1	38	22	52	17	55	33	47	58	64	94	104	55
Tigit	414	577	825	391	476	852	360	1754	552	608	1271	1091
Hinfp	427	336	465	490	560	465	586	395	446	518	458	437
Pik3r5	359	466	590	444	549	441	534	760	658	608	1060	631
Pik3r6	133	133	218	243	218	83	232	293	232	212	373	274
Heyl	7	75	149	133	14	33	33	161	118	188	172	103
Myom2	0	0	0	2	154	0	166	253	496	0	671	2020
Inafm2	573	456	546	515	574	448	642	791	714	579	811	467
Myom1	13	21	29	18	76	18	73	180	465	14	458	1274
Pik3r1	1026	1047	1061	960	1535	1005	1670	996	1229	1302	1502	1436
Map1lc3b	2660	3692	3727	4138	3942	3060	4228	5007	3448	3932	4300	4167
Myom3	0	0	4	0	26	0	30	36	203	14	113	402
Pik3r3	87	69	235	73	61	61	74	175	176	160	224	105
Arrb1	2419	1684	1504	1125	1617	1044	1747	1304	1311	1669	1665	1415
Aldh1l2	138	344	304	67	56	53	40	152	167	129	146	57
Serpine2	42296	31919	6675	29305	44593	13142	49006	3753	18661	11762	5930	23361
Aldh1l1	74	86	180	161	205	97	130	223	140	122	244	275
Serpine1	3503	10196	8178	3952	1243	1780	1214	7487	4917	5317	2401	2041
Inafm1	203	238	310	363	319	263	312	402	234	408	363	316
Arrb2	1865	1598	2833	2737	3401	1724	2979	3905	2826	2266	3727	2417
Lag3	157	222	274	139	696	205	626	1056	277	389	602	487
Bid	942	637	934	705	1210	846	1190	1153	902	800	784	890
Map1lc3a	586	1040	747	1317	1010	627	1171	1289	880	1182	1119	922
Pms1	285	208	255	229	336	254	299	184	237	169	155	253
Pms2	379	372	458	318	517	459	491	330	349	332	290	361
Bik	12	28	19	18	21	20	12	70	36	27	108	18
Rbx1	1223	1528	1897	2139	2001	1394	1916	3607	1840	1967	2294	1951
Nfam1	775	545	800	748	1375	422	918	1056	1177	837	1539	833
Mrto4-ps2	30	39	24	16	27	16	18	34	24	25	30	35
Spag4	58	85	33	63	64	77	89	30	60	33	21	52
Mrto4-ps1	112	126	95	66	101	111	107	118	101	94	83	112
Spag5	2061	1979	2082	1668	2594	2123	1933	1232	1388	1387	937	1597
Lrg1	533	1096	567	669	282	167	312	2670	1074	915	1958	855
Spag1	162	125	165	163	151	257	207	103	164	319	117	209
2310043P16Rik	26	20	30	12	25	23	33	56	31	38	40	29
Pdcd1lg2	348	427	480	250	929	272	625	2227	447	720	1697	1535
Serpind1	20	25	31	7	5	12	9	71	24	17	40	10
Tradd	480	777	886	778	812	571	687	1448	682	844	811	823
Spag9	3147	3148	3636	2116	2805	3617	3128	2217	2639	2821	2479	2574
Spag7	805	1296	1258	1284	1208	952	1127	1736	1054	1272	1371	1196
Capns1	4614	4951	6013	6516	6401	3669	6160	8243	6057	5630	6599	6540
Or5m3b	7	34	49	8	11	3	8	2	14	37	10	58
Capns2	0	2	6	4	15	4	6	0	6	307	185	1
Bod1l	1804	1747	1920	1188	2328	2206	2224	850	1457	1336	968	1606
Mef2c	278	376	258	360	505	150	486	350	614	280	228	778
Serhl	361	350	338	259	311	275	375	351	222	312	297	336
Mef2d	2820	3423	3068	2258	2652	2745	2732	3177	2659	2665	2940	2916
Sla	707	505	1344	1404	2162	764	1829	1088	1127	889	1210	1298
Mef2a	2242	2470	2462	1962	2730	2301	2772	1493	2136	2225	1807	2052
Serf2	4304	4660	5557	5429	5841	3567	5668	9765	5307	5828	6810	5487
Hvcn1	60	129	397	204	252	204	211	1114	428	525	1383	590
Cxxc4	7	202	59	27	115	68	45	23	28	28	40	11
Emsy	1014	1135	1209	873	1286	1039	1035	1071	998	832	948	859
Nfat5	3616	3719	3862	3217	4486	4269	5758	1945	2743	3505	2084	3459
Slk	3381	2976	4335	2299	3363	3816	3143	2850	3077	3296	2929	3332
Stmp1	464	649	901	765	740	519	734	1396	799	1026	1143	792
Sln	0	0	0	0	9	0	30	142	268	0	338	544
Ripply3	0	12	11	9	13	4	15	29	13	32	41	16
Arid1b	1594	1913	1805	1358	1939	1643	2050	885	1212	1598	1007	1504
Tmem170b	472	327	516	458	671	414	601	363	448	546	526	455
Cyb561d2	235	330	314	365	359	217	373	420	387	259	287	326
Cyb561d1	195	218	274	223	230	181	262	329	283	299	361	237
Tcp11l2	507	580	420	562	467	314	561	339	467	479	624	413
Tcp11l1	520	587	993	568	571	795	696	1335	734	645	670	642
Ndufa4l2	30	432	391	189	44	53	31	705	260	623	340	119
Smo	2533	2266	2596	1850	2887	2178	2955	1994	1862	2269	1168	2287
Supt5	3547	3979	3805	3332	3975	3193	3914	2684	2912	2982	2642	3555
Supt6	3254	3874	3184	3205	3979	3594	3759	2581	2791	2823	2679	3083
Trabd	919	1325	1543	1352	1281	1041	1341	2704	1410	1430	1739	1326
Blm	727	516	642	453	677	735	526	472	500	409	401	499
Aak1	1810	1945	2028	1494	2541	1870	2718	1331	1498	1665	1227	1759
Sp1	2646	2533	2871	1971	2939	2807	2812	1842	2258	2230	1949	2201
Snn	658	962	1317	1270	1463	701	1610	1174	1012	1136	981	1407
Sp3	2783	2968	2868	2085	2866	2826	3184	1519	2058	2426	1655	2493
Mdn1	1186	1109	1258	662	1219	1236	1315	826	1209	844	649	966
Sp2	702	711	853	587	721	682	737	586	552	491	536	669
Stmn1	2459	2005	3375	3224	4573	1968	4038	3736	2934	2993	2317	2488
Sp4	178	288	185	60	136	298	390	112	106	214	48	109
Stmn4	0	2	53	26	0	4	2	49	20	126	26	21
Arl6	275	346	380	290	381	287	378	353	289	311	196	316
Sp6	29	0	102	57	27	0	30	159	84	321	141	52
Gcsam	6	20	25	26	26	10	7	26	56	19	50	45
Bmf	159	245	447	395	309	281	455	454	319	489	593	303
Mir142hg	61	146	268	200	113	102	154	977	284	177	430	222
Rexo5	105	104	211	189	242	140	207	145	170	172	122	217
Arl2	766	791	1151	944	978	817	977	1765	985	1194	962	1192
Acer1	0	0	0	0	0	0	0	0	0	628	253	0
Emx2	0	42	49	25	3	2	18	43	61	70	52	68
Acer2	16	92	82	54	39	24	31	193	125	176	175	105
Mup2	0	34	0	5	0	0	0	19	13	44	68	0
Eif4ebp1	2228	2633	2814	2093	2185	1777	2060	3660	1968	2357	2732	2575
Eif4ebp2	2574	2488	3621	3219	4110	2660	3757	3854	3206	3828	4060	3292
Mpdu1	601	1181	945	1235	1011	734	952	1826	1025	918	1467	894
G6pc3	475	535	551	655	572	374	520	1060	597	564	689	647
Manbal	383	479	521	527	597	446	569	763	463	581	575	576
Nacc2	620	561	577	458	982	478	819	572	613	650	775	799
Rexo2	1346	1312	1365	1116	1422	983	1418	2420	1549	1414	1820	1638
Rexo1	1476	1177	1666	1259	1424	1474	1493	1501	1139	1216	927	1362
Nacad	3	35	16	14	13	9	15	25	30	36	9	15
Cyb561a3	667	701	849	887	870	631	765	1328	776	890	1032	780
Mdm1	462	481	643	441	645	499	506	283	422	424	330	427
Arhgef10	77	164	153	73	177	35	151	182	165	201	257	137
Arhgef12	2860	2659	3001	2053	3088	2699	3734	1727	2408	3063	1871	2696
Arhgef11	1218	1689	1294	999	1663	1238	1686	822	1062	1116	955	1178
Htr2b	3	14	34	11	4	11	0	119	10	28	44	6
Bdp1	1014	881	913	548	1143	1065	1066	537	875	781	623	923
Htr2a	39	77	133	42	4	13	2	294	104	138	81	30
Mdp1	469	582	662	724	610	515	589	1209	755	757	1198	801
Arhgef17	2259	2699	1595	1529	1939	1839	2014	1150	1535	1408	1255	2210
Hdac5	1971	2196	1868	1931	2069	2292	2049	1574	1517	2279	1557	1849
Frey1	7	14	32	31	11	25	18	20	20	30	33	25
Boc	160	109	117	65	99	55	172	123	98	173	159	92
Hdac8	124	198	169	265	259	157	200	218	207	195	302	157
Smarcc1	4713	4243	5223	3680	5820	4742	5504	3390	4249	3993	2925	4199
Arhgef19	434	328	1142	817	658	431	856	1138	471	792	302	608
Hdac7	3117	3575	2441	2456	2320	2749	2621	3209	1950	2317	1885	2494
Spr	632	829	906	861	973	720	864	1488	846	1025	853	900
Slc46a1	100	179	114	205	179	107	156	139	165	133	125	88
Arhgef16	186	484	384	299	280	224	305	453	230	375	174	274
Hdac4	1463	1303	1002	1122	1288	1266	1544	1084	943	1033	734	1181
Slc46a2	0	0	0	0	0	3	0	0	0	129	63	0
Arhgef15	340	308	308	227	248	99	261	483	270	294	455	284
Bdnf	595	610	336	568	802	438	620	112	465	319	275	601
Tie1	1050	946	1046	638	670	203	687	2182	1030	1074	1677	808
Bok	1308	1255	2993	2602	2080	2052	1832	4719	2488	2821	2214	2071
Hdac9	91	90	68	71	174	25	130	82	70	85	79	86
Rap2b	900	1018	1508	1206	1826	1118	1657	1628	1310	1270	1779	1358
Obsl1	16	170	215	82	51	18	55	475	288	254	373	455
Cyp2c55	72	121	60	103	108	178	89	30	97	51	32	84
Dipk1a	330	652	689	716	798	544	629	701	712	625	630	772
Pmvk	214	943	1027	822	566	716	520	1344	778	789	924	760
Htr1b	0	28	98	24	0	35	6	172	49	63	76	10
Ldlrad3	160	249	131	118	183	191	214	181	257	223	342	197
Mup9	0	0	0	0	0	0	0	0	0	45	49	0
Dipk1b	479	483	486	402	529	480	533	511	440	454	292	454
H2-Oa	32	41	45	29	24	19	35	133	51	16	75	52
H2-Ob	13	24	11	16	38	5	43	39	22	12	22	32
Arhgef28	855	928	799	484	615	802	561	464	608	551	373	471
Ubxn2a	545	513	568	277	413	453	467	413	441	477	301	558
Tfb1m	197	221	220	137	229	140	228	181	141	177	154	188
Arhgef26	84	15	21	14	38	13	10	28	29	89	39	11
H2-Q7	2279	3288	3294	2858	3766	2491	3026	5504	2849	3300	3189	3659
Fbxo7	428	463	580	483	624	501	582	864	493	520	580	562
Fbxo9	285	335	514	375	449	349	395	534	397	630	483	402
Adgrl1	1335	1439	1049	945	1092	935	1267	929	1038	1005	739	944
Gm20498	103	83	88	55	57	68	96	96	33	92	18	93
Adgrl2	3745	3994	2658	2675	4840	2939	4703	1696	2641	2310	1675	2899
Dmbx1	63	69	152	88	120	57	103	104	101	66	23	61
Gm1818	114	56	84	63	76	90	77	49	69	75	73	103
Adgrl3	24	22	10	9	13	7	5	44	33	17	90	13
H2-Q2	977	2190	597	962	829	493	1269	2882	1384	1812	1096	1230
Adgrl4	603	426	419	278	272	120	357	531	417	472	477	147
Nxt2	568	402	378	337	694	431	604	257	355	436	318	354
Eif3j2	1022	1024	1146	958	1189	1127	1107	1579	1266	1228	1444	1085
Fbxo2	803	660	872	923	1003	698	1199	1247	792	713	474	1403
Fam25a	0	0	0	0	0	0	2	0	0	1138	636	0
Srf	1710	2068	1994	1436	1712	1520	2136	2787	1543	2142	1649	1955
Tbxas1	599	529	673	650	2027	333	1352	890	724	773	1078	1152
Sri	1822	1985	2790	2239	2624	1780	2620	3385	2467	2527	2915	2544
Dipk2b	16	18	26	18	18	7	12	27	54	38	37	9
Srl	76	65	83	63	93	55	116	158	429	54	524	1455
Lrp5	6532	4872	5100	4407	6692	4737	6526	2922	3636	4342	2496	4981
Aamp	3579	4214	4570	6000	5423	3662	5096	6851	4619	4614	5220	4842
Lrp8	1135	1058	1535	625	768	1489	728	1134	1129	993	856	963
Arhgef39	208	217	343	269	319	264	361	370	249	321	235	309
Srr	291	544	385	304	421	321	505	207	236	394	295	350
Pex16	274	311	351	402	329	252	289	555	417	489	492	333
Cyb5r4	829	588	937	707	1035	671	829	952	864	978	1119	937
Pex12	143	194	230	184	215	178	249	202	194	215	192	239
Arhgef37	87	25	74	31	65	42	58	51	79	345	188	84
Arnt	1583	2240	1796	1504	2109	1881	2089	1201	1601	1404	1468	1730
Minpp1	1305	921	1251	1048	1637	1035	1678	1542	1191	1371	1095	1306
Tenm4	147	280	479	276	179	272	329	112	156	439	123	238
Golim4	1280	1438	1228	841	1218	1095	1248	943	1272	1539	1170	1126
Tenm3	4	22	50	17	17	12	15	110	63	39	91	72
Tenm2	8	0	0	0	0	2	0	0	0	59	34	0
Tpsab1	27	1914	387	980	287	1614	390	1037	1295	1651	1917	2293
Spcs2	2526	2951	2675	3249	3977	2070	3336	4255	3005	3036	3817	3060
Emilin1	665	1331	1885	1106	1365	504	1108	3202	1317	1795	2022	1250
Emilin2	5716	4850	4528	4003	5744	3074	5115	5809	5150	4692	5657	4332
Spcs1	1522	1913	2094	2320	2609	1591	2269	3160	2172	2119	2242	2120
Tnfaip2	12994	9940	9038	8805	10571	11046	11708	8157	7362	8542	6916	12710
Tmed5	4002	2952	2975	1820	3608	3063	2915	2430	2909	2635	2116	2529
Hnrnph3	636	713	963	915	945	734	804	1134	699	983	857	895
Tmed3	1354	1727	2145	1754	1796	946	1637	3922	2176	2258	2198	1699
Ifrd1	2658	3045	2401	1836	2177	2355	2091	3720	2354	2730	2887	2111
Tnfaip6	81	206	57	80	42	68	24	373	245	173	163	80
Tmed9	2538	3200	3157	3245	3918	2020	3290	5073	3499	3496	3816	2933
Tnfsfm13	240	227	320	330	455	72	338	533	432	434	611	344
Tnfaip3	1694	1694	2947	1020	1316	1555	1199	3548	1387	1822	1700	1857
Smarcd2	1681	1959	2612	2187	2430	1916	2368	3385	2184	2460	2569	2229
Pex26	213	288	246	300	324	280	384	329	277	279	320	263
Smarcd1	610	742	746	827	823	606	887	1041	766	737	771	778
Smarcd3	655	611	1074	1099	1038	674	1205	2131	1084	1047	921	1180
1700001O22Rik	33	58	20	27	39	45	26	27	24	25	28	22
Ngrn	531	611	706	704	618	429	676	971	618	689	903	795
Susd6	5308	7145	3787	4498	6686	5178	6812	3432	4962	3940	3777	5143
Cd200r4	111	113	113	79	238	123	188	232	154	164	248	242
Tmem161b	313	398	411	296	317	284	283	384	322	331	302	278
Cd200r1	286	275	242	155	293	160	320	388	335	250	539	223
Tnfaip8	1024	1317	1849	1358	1951	1107	1557	2220	1496	1644	1708	1608
Lrp3	0	59	68	41	15	9	10	114	72	43	126	53
Cd200r3	12	173	53	28	6	28	13	318	78	44	120	35
Susd1	63	250	440	158	192	87	126	415	274	356	232	152
Lrp4	38	21	61	45	31	23	46	90	61	340	173	57
Susd2	34	196	155	72	23	79	19	280	157	1258	812	94
Susd3	83	99	138	122	107	57	100	149	194	132	254	55
Susd4	30	22	25	52	79	35	95	17	27	10	19	39
Gcc2	1066	828	1010	842	1305	1061	1000	700	780	902	736	986
Il12b	8	51	27	20	16	0	5	28	72	34	118	27
Gcat	1007	1555.5	1412.5	915.5	1177.5	1646	1258.5	1184.5	1016	903.5	1120.5	990.5
Sts	156	472	148	419	203	219	288	265	197	417	423	225
Brms1	94	44	365	416	654	345	242	105	44	460	175	658
Adgrg5	369	236	683	721	673	386	723	534	690	411	677	511
Adgrg6	1560	1935	2218	1513	2303	1728	1740	1449	1570	1935	1035	2025
Alg10b	2079	1951	1987	1169	1906	1904	2090	1304	1596	1581	1115	1651
Rtcb	3478	3458	4982	4843	4814	3469	4609	6444	4345	4516	3997	4634
Ubxn11	16	18	99	50	77	39	97	138	56	57	78	49
Adgrg1	379	404	432	392	208	132	301	888	525	812	984	395
Rtca	956	1028	1003	707	964	859	881	1185	898	837	791	986
Rcc1	1281	1073	1545	1201	1472	1178	1347	2345	1677	1299	1615	1216
Bsn	366	404	196	268	330	476	423	170	277	248	383	346
Adgrg3	243	117	787	401	115	466	201	1825	344	339	360	222
Gpr31b	51	10	7	18	115	46	88	4	11	8	9	17
Megf6	1602	711	397	416	1466	173	1677	67	210	427	328	99
Megf8	2773	2662	2561	2170	3028	2279	3012	2087	2014	2437	1580	2655
Megf9	105	146	188	55	145	89	114	123	187	544	307	111
Zfp518a	221	192	307	171	236	188	296	161	242	236	228	217
Cstpp1	73	64	96	65	63	60	60	163	126	147	165	131
Evi2b	242	42	470	463	680	239	137	191	193	125	315	41
Evi2a	522	622	605	733	1252	569	777	766	1092	685	1308	818
4930453N24Rik	643	774	838	721	773	665	805	1372	832	876	985	845
Mrps25	1260	1227	1655	1554	1686	1097	1440	2433	1651	1700	2027	1538
Mrps26	1146	1120	1354	1397	1492	1112	1397	2488	1491	1347	1692	1365
Ptpdc1	250	489	409	590	519	405	547	228	400	334	248	397
Tifa	418	468	623	515	722	499	674	908	686	625	905	711
Htr5b	9	4	11	23	27	13	32	17	50	15	0	14
Btd	843	1063	981	1122	1382	845	1090	909	778	761	703	854
Btc	6	17	28	5	14	32	34	44	20	235	57	47
Btk	347	202	353	377	543	227	506	529	352	350	705	384
Musk	0	7	0	0	6	0	0	11	21	0	21	55
Cyb5rl	80	67	77	85	122	84	117	136	104	91	83	139
Rnf103	463	544	645	690	789	436	706	670	605	698	705	629
Sirpb1b	101	40	180	131	199	98	129	159	135	105	136	81
Sirpb1c	164	81	202	267	368	190	251	244	243	139	190	120
Ulk3	634	600	785	612	453	674	537	696	449	706	463	609
Mrps33	412	451	564	549	673	440	595	955	534	621	629	612
Ulk4	137	123	169	67	139	108	144	83	86	95	49	80
Mrps34	686	637	675	641	930	662	1012	1746	738	918	943	963
Gcc1	328	426	559	540	656	450	593	661	474	601	547	545
Sirpb1a	333	104	425	289	475	319	338	277	373	248	281	218
Mrps14	1081	1130	1495	1301	1534	1110	1322	2099	1382	1428	1594	1433
Mrps15	720	761	1113	1059	1157	701	1066	1798	1021	1061	891	929
Arsk	170	168	179	151	243	137	246	152	170	203	238	173
Mrps16	574	658	678	807	882	529	779	1116	673	670	904	825
Bspry	31	49	43	21	142	44	138	36	15	87	49	70
Mrps17	972	946	1075	1133	1170	868	1195	1695	1079	1095	1152	1046
Arsi	3	95	114	23	2	21	9	201	173	93	154	59
Rtf2	1978	1803	1989	2227	2491	1578	2455	2884	2078	2279	2440	2240
Rnf128	140	201	157	121	174	240	146	143	146	229	181	194
Arsb	1371	1500	1139	1152	2238	1112	1935	821	1237	1218	795	1272
Abcc10	181	148	180	240	253	136	274	139	144	190	145	192
Arsa	1869	3016	2616	2503	2041	1908	2394	2009	1771	1949	1910	1961
N4bp3	532	462	590	536	541	365	575	1133	485	635	540	349
Fam20c	582	392	362	266	702	160	672	384	321	524	378	746
Rce1	531	490	611	605	623	482	525	1217	642	752	885	646
Epsti1	323	472	635	471	894	359	765	558	601	489	771	500
N4bp2	736	806	787	649	1214	836	1109	418	727	628	479	651
Art5	5	0	4	0	4	2	7	35	29	5	43	60
Fam20a	21	176	395	185	15	76	18	667	256	285	413	98
Art3	27	48	36	23	22	5	51	140	163	49	167	147
Ccdc74a	15	24	29	19	39	35	53	48	21	43	27	15
Mrps21	634	745	912	964	1052	630	1003	1923	1113	940	1213	1110
Art1	0	0	0	0	17	0	5	111	207	0	121	617
Plagl2	973	678	682	790	1387	904	1387	780	802	960	765	906
Plagl1	8	52	61	65	29	38	16	277	194	135	334	112
Trp53bp2	1487	1089	1257	1516	1657	1421	1818	1050	1376	1411	921	1451
Trp53bp1	2049	1987	1854	1861	2693	2095	2720	1110	1735	1812	1360	1955
Tgtp1	3922	2184	3421	1633	3433	3148	3405	8620	4015	3458	2583	6688
Tgtp2	3838	2528	3471	2007	4365	3442	4122	8784	4308	3850	3036	6961
Aars	6419	5128	5577	4523	5177	4483	4536	6731	5268	4600	5417	5187
Ocel1	418	457	741	686	675	458	699	1405	729	847	831	738
Synj2	1014	1097	1233	855	1149	1016	1110	672	905	1008	649	1063
Gpatch11	429	569	602	519	565	484	574	759	586	616	636	594
Wapl	3002	2805	2909	2107	3410	2989	3226	2128	2486	2830	2280	2598
Rnf125	111	84	132	36	84	55	78	80	107	89	45	56
Rnf122	185	200	229	219	223	113	218	494	181	144	222	136
Mrps10	720	656	650	676	712	580	671	1311	766	794	685	751
Mrps11	370	412	387	378	438	333	445	737	395	399	387	396
Mrps12	244	259	368	361	452	214	412	556	342	292	430	393
Lman1l	4	21	37	12	4	11	5	61	2	8	18	10
Mybpc1	0	0	0	0	71	0	83	273	1277	0	928	3077
Mybpc2	0	0	0	0	119	0	103	704	2825	2	2122	11240
Enah	2889	2974	1764	1836	2795	2587	3134	1318	2181	2044	1410	2309
Cdk5rap1	184	153	197	160	204	161	238	184	171	201	190	237
Dapp1	263	301	391	392	506	310	402	685	476	392	536	402
Pira1	828	413	874	645	1883	702	1159	666	1029	593	848	759
Evi5l	286	377	317	443	507	330	454	362	346	452	398	395
Pira2	653	287	608	510	1333	490	846	623	806	411	620	480
Tbx18	0	82	128	62	11	31	12	282	98	115	176	53
Tbx15	194	508	548	387	315	359	227	788	560	399	681	474
Tbx21	48	76	58	37	187	45	163	193	71	54	164	114
Rnf157	486	609	805	579	691	573	673	460	422	467	364	545
Als2cl	2533	2572	2217	1601	2225	2342	2709	1235	1275	1776	942	2611
Syk	1554	1050	1382	1007	2085	1154	1686	2059	1625	1415	2612	1543
Gch1	336	333	291	249	294	298	325	681	313	378	516	326
Rnf150	55	162	256	125	136	44	79	352	299	227	487	153
Syp	14	23	24	16	21	6	10	29	33	12	35	4
Nupr1	1212	1552	1802	2151	1174	1130	1423	2423	1755	1921	2836	1837
Artn	147	209	278	286	313	237	328	81	213	229	72	245
Tmem9	1637	1710	1440	2456	2386	1698	2411	1841	1579	1569	1225	1520
Piwil2	70	55	110	76	62	88	65	148	89	82	118	100
Pdss2	215	176	206	173	253	174	234	297	265	196	189	206
Zswim3	103	114	165	155	202	153	191	137	163	181	116	151
Fbxw4	364	410	693	502	597	349	594	986	569	594	652	530
Zswim4	1362	1378	1459	950	1081	1131	1171	1158	926	1141	802	939
Zswim5	7	60	17	14	24	21	20	19	37	19	0	26
Zswim6	692	569	614	480	695	536	744	505	469	522	442	463
Zswim7	59	98	138	158	74	110	110	213	105	114	186	115
Piwil4	48	84	101	321	176	81	157	51	73	83	35	67
Zswim8	2419	3477	2804	2777	3001	3211	3262	2067	2185	2251	1943	2613
Lat2	330	375	514	314	668	313	714	812	603	373	672	521
Zswim9	157	162	243	225	278	198	299	182	169	212	168	252
Lars	2730	1960	2278	1617	2203	1836	1959	2209	1936	1745	1930	1964
C77080	2610	4771	5627	3560	3562	4226	3317	3396	2866	4300	2030	4099
Prkacb	3478	4969	4034	3907	5388	3944	5048	2483	3616	3090	3179	3575
Svep1	0	420	548	394	77	146	98	948	1183	507	1357	520
Rnf146	638	821	989	885	933	708	799	1306	844	1410	1012	754
Fads3	676	340	473	258	294	291	309	846	376	491	495	383
Sfi1	432	495	516	495	524	501	591	626	462	565	524	602
Fbxw7	443	495	480	514	662	510	547	616	640	548	588	567
Nr4a3	71	133	100	88	119	68	103	187	165	123	333	271
Fads6	6	9	13	20	40	2	24	22	13	56	38	12
Nr4a2	128	197	185	114	169	128	189	152	193	199	173	265
Nr4a1	505	896	515	370	366	338	392	893	427	447	577	1008
Gsta4	365	198	186	184	258	291	453	100	192	195	114	231
Gsta2	0	0	6	0	0	3	0	9	0	50	20	2
Hs6st2	5	238	418	118	12	64	7	573	191	428	229	152
Hs6st1	1546	1431	1527	1686	2048	1099	1770	1622	1153	1593	945	1208
Mtss2	1449	2452	939	1349	1305	1416	1680	616	881	1263	714	1136
Gpatch2l	789	659	818	674	774	690	817	522	631	575	578	810
Slc20a2	3044	2059	1918	1275	2021	1880	1864	1743	1945	1720	1219	2134
Slc20a1	2344	3841	3138	2701	2361	2879	2293	3153	2461	2476	1771	1959
Rnf170	181	264	411	251	287	275	74	63	332	370	353	354
Rsbn1	1166	1922	1071	656	955	1898	1069	620	880	984	563	963
Il17d	20	44	62	20	28	30	25	93	44	76	50	44
Mtss1	6506	4782	2662	3874	4608	3205	5381	1134	2561	4391	1896	3631
Rnf169	395	498	564	642	669	488	668	501	562	518	573	519
Rnf166	466	528	884	815	811	489	862	1097	677	718	865	739
Rnf167	611	779	727	800	802	608	804	1107	634	914	974	759
Gm14681	1305	1746	1427	1343	1396	1472	1225	1685	1005	1338	1095	1188
Dapl1	4	7	2	3	0	7	0	2	8	344	76	2
Prkab2	332	307	273	200	260	298	254	251	371	340	354	488
Smim20	360	481	603	548	609	421	665	843	469	558	558	590
Zmat5	194	274	279	309	364	202	286	495	297	268	367	260
Smim26	109	125	134	123	118	93	125	246	149	99	160	167
Ddit4l	0	4	11	0	3	0	0	10	37	5	215	163
Zmat3	391	538	467	405	418	483	556	548	509	527	599	529
Smim24	17	39	86	66	134	41	81	164	92	89	145	103
Rtl6	37	31	36	48	44	12	55	73	58	53	76	59
Zmat2	1551	1495	1926	1851	2229	1254	1981	3117	2078	1809	2232	2002
Rtl5	66	81	155	124	139	94	95	175	184	152	365	213
Zmat1	67	102	88	95	181	86	113	63	54	123	96	116
Smim29	466	740	796	969	819	593	881	1238	852	892	765	862
Rnf113a2	102	85	151	115	144	68	119	225	132	188	254	161
Rnf113a1	96	101	102	93	86	92	88	81	72	88	84	92
Smim27	39	57	80	73	66	31	84	169	62	82	56	115
Igf1r	3571	3828	2544	2911	3952	3144	3924	1875	2419	2568	1887	3164
Peg10	11	54	17	13	4	4	5	69	29	29	57	54
Comtd1	353	483	515	546	533	431	509	839	516	454	600	586
Snrpd3	1569	1411	1745	1738	2118	1408	1796	3348	1935	1967	1745	1671
Cyc1	2163	1654	2445	1921	2308	1854	2404	3642	2469	2253	2550	2489
Snrpd2	1623	1782	2095	2039	2340	1496	2102	3864	2167	1819	2159	2020
Snrpd1	1600	1451	2103	1950	2368	1581	1756	3401	2210	2046	1884	1755
Peg12	17	16	9	13	19	4	7	57	31	34	45	12
Gstcd	1082	966	1018	649	1178	953	1088	732	931	750	584	883
Prkaa1	2278	1983	1969	1768	2332	2333	2267	1450	1826	1697	1605	2026
Dapk1	89	198	586	305	223	171	198	414	445	613	506	450
Prkaa2	0	4	0	0	2	0	3	17	109	26	98	211
Smim30	348	527	642	608	739	398	567	1006	603	720	880	558
Dapk2	111	31	98	64	121	2	186	105	53	99	77	87
Myadm	6855	7888	7527	6323	6013	5913	5483	8476	6740	7028	7117	7307
Lax1	25	47	57	37	137	23	142	143	64	56	169	115
Rhebl1	133	154	161	198	126	180	173	259	162	199	160	162
Necap2	1561	2055	2705	2290	2372	1191	2181	4831	2718	2598	4096	2375
Snap47	968	1241	1055	1057	1322	989	1341	879	763	959	584	877
Dapk3	791	804	1121	1152	911	562	1037	2008	855	1050	998	1013
Rnf180	22	95	161	106	89	72	64	117	83	93	160	54
Rnf181	877	1077	1421	1178	1170	783	1178	2181	1128	1444	1686	1366
Rnf19a	1424	1836	1716	1315	1545	1593	1582	1216	1205	1324	1162	1203
Rnf19b	5490	12513	12045	6574	5418	8274	6148	20738	7002	9228	9790	10883
Gclm	2018	1490	1071	683	1482	1665	1725	1111	1224	1172	1023	1314
Gcn1	4697	3984	4844	3190	4120	4339	4193	3819	3545	3396	2584	4045
Synpo	2194	2651	2621	2450	2544	1377	2575	2370	1878	2032	1935	2326
Gatd3a	471	557	742	752	855	516	759	1071	757	709	734	733
Cycs	2079	1821	2351	1495	2129	1766	1637	4045	2509	2279	2659	2402
Pradc1	78	92	114	132	142	73	132	181	138	135	153	137
Smim11	231	248	286	394	375	258	331	648	357	332	413	368
Gm13306	0	1	0	0	2	0	0	1	2	42	52	2
Smim15	1055	1056	1364	1094	1441	1010	1236	1410	1250	1388	1468	1265
Smim14	1222	1852	1763	2187	1645	1228	1730	1980	1489	1950	1715	1892
Ift27	84	114	137	146	184	66	135	215	161	116	188	115
Smim13	239	323	388	359	488	362	473	519	472	442	499	429
Pik3cg	380	290	633	281	890	340	701	308	510	300	397	312
Smim12	335	250	442	391	403	273	371	844	374	498	522	399
Smim19	332	486	607	483	541	302	494	969	522	630	613	575
Igf2r	6220	8182	6551	5981	8229	7060	8214	2839	4814	4936	2437	5913
Tm2d1	384	437	412	436	435	317	495	738	476	434	492	418
Cyba	3287	3264	3938	4291	5670	2432	4867	9103	4874	4219	6607	4514
Cybb	3838	946	3278	2722	8059	2738	6616	1895	3570	3220	2986	4913
Pik3cd	1264	1290	1632	1447	2976	864	2570	2193	1709	1265	2395	1685
Tm2d2	816	958	922	1118	1142	618	1166	1648	1013	944	1146	1063
Tm2d3	288	397	381	416	434	322	439	647	436	381	569	351
Snap29	1013	785	1191	864	1541	940	1406	1063	1112	1181	1146	1137
Ift22	400	329	436	563	654	334	551	777	428	479	444	457
Rtn3	4390	4024	5085	4660	5645	4086	5098	6042	4730	5348	5206	5029
Layn	40	84	99	38	30	31	19	190	79	68	161	92
Slc6a20a	0	0	0	0	5	0	0	0	0	35	31	0
Snrpa1	1298	1231	1314	1248	1301	1230	1141	2488	1530	1543	1535	1294
Ift25	247	368	425	398	266	276	310	344	261	311	263	295
Rtn2	18	62	105	44	55	56	71	333	276	76	417	629
Rtn1	31	17	23	47	82	22	46	22	24	14	49	7
Ift20	338	708	695	600	611	484	601	1085	666	782	606	583
Sfr1	2616	2630	3913	3515	3365	2817	3019	4838	3320	3749	3721	3559
Szrd1	2651	3100	3967	3010	3898	2484	3961	5685	3525	3548	3852	3585
4930558N01Rik	10	35	45	33	21	20	31	33	31	19	36	30
Sfpq	5432	5858	8082	7244	8366	6072	8659	8300	7367	6658	6656	7059
Zfp94	52	62	71	75	85	64	96	55	63	68	76	83
Ptrh1	257	259	264	193	191	298	205	634	257	315	361	272
Orai3	507	642	610	716	912	456	722	850	795	598	919	675
Zfp97	134	169	126	122	179	159	174	75	153	128	82	122
Zfp90	262	279	395	439	409	293	402	474	406	374	456	350
Orai1	491	575	710	703	758	360	656	1821	855	800	1321	747
Nfkbia	4327	5167	3512	2495	3450	3517	2857	4694	2866	3362	3970	3054
Igsf10	0	146	366	97	17	83	6	489	365	281	542	137
Nfkbid	141	160	130	156	135	132	147	322	170	155	218	156
Zfp93	97	117	107	121	147	81	162	103	70	63	59	109
Dstyk	421	502	573	478	612	508	732	478	482	718	633	489
Timmdc1	592	566	681	455	603	377	655	822	502	592	433	610
Ift56	246	239	267	200	299	213	241	167	216	221	108	194
Cad	4568	3290	3715	2429	3829	4083	3515	2699	3112	2463	2069	2990
Chdh	20	51	56	58	4	21	49	31	31	229	66	25
Ptafr	1301	478	472	462	1028	761	854	886	921	807	1434	1060
Enho	4	13	24	23	9	12	18	86	14	24	62	75
Larp6	0	37	52	12	13	12	0	126	51	30	85	40
Chd2	1809	1817	2048	1553	2019	2022	1870	1024	1393	1304	1061	1657
Chd3	4230	9066	5527	5636	6943	6116	6686	2947	3742	4252	3033	5425
Larp4	2099	2317	1942	1447	2038	2338	2275	1598	1835	1782	1631	1837
Chd5	54	14	41	26	20	50	28	34	28	54	30	31
Chd6	1251	1093	1092	975	1503	1181	1631	520	862	1021	616	991
Rcn3	68	1992	2465	1232	226	292	173	5520	2278	2327	3288	1057
Chd9	962	1032	1170	799	1383	1021	1413	717	971	941	661	890
Larp1	6291	6970	6000	3838	6467	6462	6073	5393	4728	4743	4301	5542
Zfp85	121	133	65	70	110	103	114	60	91	89	90	88
Zfp81	492	358	415	305	511	419	512	271	333	392	258	386
Zfp82	18	9	95	89	46	54	101	20	10	24	26	62
Mea1	781	1117	1306	1330	1597	913	1333	1845	1184	1213	1125	1295
Rtp4	992	722	1006	1231	1293	1171	1632	1890	1136	1403	1413	1094
Gm36079	13	22	17	28	24	20	16	40	28	12	69	17
Zfp87	190	134	201	259	338	207	368	251	253	214	251	220
Rtp3	8	24	18	19	16	0	10	41	30	41	34	14
Ift43	432	375	610	651	485	427	530	1039	539	562	525	656
Ccm2l	53	75	83	51	32	12	53	162	81	80	164	69
Asb8	371	473	520	563	688	386	584	790	539	593	805	662
Dnase2a	496	710	710	801	828	537	805	1179	869	926	1237	760
Asb5	0	7	5	8	14	9	21	34	122	0	66	287
Cygb	17	423	397	461	54	80	111	914	649	464	932	592
Asb4	25	29	77	53	24	18	35	88	52	46	42	38
Cd2	58	252	184	163	369	80	258	594	255	231	644	236
Dnase2b	2	88	110	38	8	37	23	56	62	18	98	17
Cd5	16	160	96	122	194	40	102	282	161	62	326	89
Asb2	31	88	61	144	314	45	233	366	164	65	232	394
Cd4	61	283	183	319	245	80	200	621	356	192	1076	163
Abitram	494	411	448	372	445	516	483	346	465	372	374	336
Pnkd	620	738	864	1082	1019	824	1046	887	885	941	923	872
Cd7	6	76	33	67	68	16	31	176	89	70	159	36
Cd6	38	149	164	98	254	54	206	301	147	139	377	157
Prkar1b	58	63	146	105	52	27	54	322	106	99	110	87
Prkar2b	2494	2453	1357	990	1795	2261	1769	656	1330	1007	722	1192
Jsrp1	0	0	8	2	18	2	11	195	177	6	306	616
Med4	647	655	764	773	958	682	881	923	724	820	838	736
Agbl3	46	94	133	77	79	51	80	70	51	75	69	66
Rpl14	15425	13700	18918	17213	17539	14716	16085	32235	16835	19307	17657	15542
2810430I11Rik	15	18	17	31	39	10	30	5	16	18	19	18
Tec	333	433	514	341	450	365	428	1172	391	640	665	517
Ccs	516	512	588	663	691	478	660	1021	635	589	690	663
Tef	642	1061	1418	1048	1067	1299	1418	1005	1121	1350	1180	1261
Gal3st4	0	0	33	0	32	0	0	56	18	82	104	2
Gm49368	126	531	155	186	268	290	107	129	268	211	169	314
Tek	103	210	182	114	92	23	102	312	254	263	512	156
3300002I08Rik	24	40	27	0	26	28	40	7	14	26	6	19
Cda	167	215	411	388	301	277	231	523	290	339	270	386
Gpr137b	844	1095	1261	988	1127	1796	1069	2194	1377	1413	1197	1526
Tceanc2	466	398	490	477	606	348	591	666	509	518	548	598
Eno2	1353	2808	1142	1142	815	1817	845	1073	799	1210	915	1314
Eno1	34776	31689	31595	28554	34513	26788	34278	35177	24713	31763	20054	28750
Eno3	2835	2970	2712	2317	2793	3796	2918	4715	3784	2712	4200	8133
Psmb10	3736	5755	6873	5520	6668	4176	6063	11232	5990	5390	6129	7307
Bves	0	2	0	0	0	0	6	12	26	0	27	72
Suclg2	1424	1552	1351	908	1566	1551	1431	1228	1189	1252	966	1337
Lars2	6142	9075	11411	7640	8691	6332	8026	10688	6950	5350	5980	8272
Kcna5	49	27	19	5	46	9	28	22	16	21	30	20
Kcna3	17	22	41	7	27	15	23	3	34	25	20	16
Pno1	1206	1072	1151	731	1105	1086	879	1381	1143	957	1147	984
Rogdi	234	345	414	365	310	208	278	715	403	392	706	317
Pex11g	98	113	129	102	119	73	127	249	112	150	103	117
Mitd1	657	448	644	711	874	642	741	721	709	682	659	719
Pex11a	129	112	96	135	151	118	144	85	100	198	170	125
Alyref2	47	70	104	102	101	87	66	139	98	67	102	107
Gstk1	37	60	75	121	105	88	77	120	161	72	141	77
Pxmp4	193	295	313	280	341	248	331	224	237	508	400	272
Ankrd13a	2246	2283	3105	2319	2980	1947	3024	3568	2685	2769	3306	2766
Dkk2	11	19	34	17	5	11	15	64	24	46	87	0
Pxmp2	7	31	40	21	47	6	34	55	46	49	55	61
Dkk3	2	111	1229	308	32	219	71	1837	565	723	1102	278
Med8	717	588	894	769	957	674	801	1383	850	881	952	886
Med9	514	554	662	641	716	577	783	978	592	734	621	635
Chfr	769	915	1177	1021	1073	709	1093	1702	1094	1061	1113	1050
Fam178b	4	15	33	76	24	9	27	30	17	35	18	14
Wsb2	2277	2847	3472	2795	3507	2499	3295	4792	2857	3395	3411	3548
Nusap1	2007	1606	2284	1652	2651	1746	2240	1192	1598	1549	1104	1607
Podnl1	1356	1786	1354	1950	1841	1714	1757	2474	1415	1490	1983	1460
Kcna7	0	0	0	3	13	2	0	25	42	4	47	79
Zfp780b	152	126	194	186	233	198	274	188	162	204	183	199
Anxa8	149	239	1227	1053	127	674	167	2247	717	4616	2568	794
Ift80	928	960	821	728	1220	979	1375	406	729	660	394	807
Chga	1680	141	303	70	748	37	894	623	395	120	163	73
Anxa4	2774	3268	4532	3216	3385	3046	3456	4997	3660	3903	4157	4723
Cfb	3647	3611	3294	3049	5558	1881	4129	5085	5304	5080	4937	6475
Kcnb1	11	26	14	7	33	0	13	12	29	28	25	59
Anxa2	21048	23897	31343	29874	24990	19139	22368	51662	28690	32942	31590	26224
Cfd	0	917	0	111	0	6	3	382	409	1015	950	31
Postn	91	4538	14717	5106	298	1619	380	13381	9891	11180	9730	3038
Ift88	327	384	461	325	434	375	444	243	322	320	229	397
Cfh	476	892	1306	751	1538	426	853	971	1545	1288	1764	1151
Anxa9	86	160	144	145	179	85	102	175	127	503	267	125
Cfp	2088	2400	3166	3227	5715	1603	4129	5402	4156	3234	7483	3402
C2	159	320	546	192	102	198	100	1253	448	657	915	553
C3	10645	45896	11763	8102	8436	14927	11781	15549	15713	14853	25272	28319
Ar	11	35	27	10	31	6	22	63	76	135	145	53
4930434J08Rik	5	8	28	16	19	6	28	47	17	34	37	22
C6	196	218	62	277	3031	35	1345	229	373	263	709	600
Eif4enif1	1781	2400	1904	1553	2232	1999	2057	1749	1629	1818	1570	1598
Ces4a	1	0	0	0	0	0	0	0	0	571	265	0
Fgfr2	3587	2763	2425	870	2383	3185	3750	367	1562	1500	669	1658
Fgfr3	187	312	237	137	235	265	173	158	186	608	368	200
Fgfr1	1641	1442	2169	2071	839	936	1567	3983	2046	2297	2586	1234
Fxyd2	7	14	10	15	12	0	2	33	80	89	186	16
Mefv	577	1253	327	339	391	681	462	508	502	278	587	437
Fxyd3	21	0	128	54	11	26	30	457	48	757	306	52
Gstm4	33	51	73	62	89	46	83	130	93	121	147	102
Gstm5	182	232	165	187	220	128	247	266	198	266	247	252
Fxyd1	0	69	58	42	16	16	13	374	211	80	330	363
Gstm2	432	1423	630	873	762	876	819	902	869	802	893	914
Fxyd6	0	153	111	100	49	25	29	671	448	263	621	401
Cgn	133	232	522	177	187	293	182	405	265	817	180	260
Arfgef3	28	4	36	12	26	34	15	46	50	23	11	41
Gstm1	359	531	239	373	372	357	554	417	359	568	542	448
Chl1	0	249	283	56	24	32	33	391	569	545	709	256
Pnpt1	965	1080	878	651	1059	987	1024	802	846	716	775	778
Fxyd5	4756	5154	6993	6043	6008	4959	5262	12665	7360	6710	8259	6104
Gsto1	1459	1189	2131	1941	1470	1606	1561	3091	1585	1968	1767	1578
Gcsh	1228	1107	1477	1169	1364	1346	1287	2159	1522	1374	1435	1355
Oplah	157	216	165	224	198	177	243	198	172	428	278	221
Tasp1	365	469	375	239	359	366	379	323	290	291	293	304
Tk2	400	558	570	528	696	366	722	774	587	611	862	648
Pnp2	49	97	114	73	102	168	101	116	86	78	116	75
Chm	670	661	859	499	719	704	727	526	552	656	404	586
Gstp1	3514	3115	3077	3564	4542	3420	3954	4786	3905	3923	3846	4342
Gstp2	417	398	476	557	742	397	567	831	950	428	634	665
Cp	18778	33481	4515	11082	26648	12552	25420	1197	8907	6250	2158	9972
Ces2g	0	55	4	11	0	0	0	24	34	30	39	15
Dtnbp1	539	991	872	854	840	669	787	1388	806	891	1106	886
Pianp	215	279	455	471	716	223	555	837	543	433	959	486
Ccdc71l	766	681	643	653	841	558	1040	1304	768	750	816	833
Ifnlr1	24	0	157	51	33	38	27	172	54	135	49	46
Rpusd3	65	66	74	77	73	39	82	140	80	66	112	75
Rpusd4	1185	1025	1224	1386	1610	1199	1528	1103	1095	1149	990	1280
Kcne4	6	91	72	24	14	6	21	140	66	57	132	89
Dhcr7	404	650	1168	876	718	595	763	396	855	1228	888	747
Kcne3	5	92	73	112	13	7	10	57	29	57	46	13
Lrch2	6	32	49	34	16	6	6	85	52	56	30	33
Zfp14	5	14	12	13	14	9	23	37	24	43	22	19
Jmjd1c	2493	2937	2643	1992	2810	2825	2652	1303	1947	2137	1336	2144
Chn1	521	400	301	195	505	84	422	142	157	152	50	152
Zfp11	88	74	69	67	117	118	88	89	84	99	80	80
Gsto2	17	20	132	62	16	63	17	252	53	99	44	38
Chn2	74	49	71	50	94	22	80	112	54	63	64	44
Zfp12	604	568	633	467	668	577	611	391	465	554	430	500
Lrch1	630	724	746	613	763	643	766	512	543	708	694	734
Btbd8	110	192	198	81	160	137	171	47	112	125	76	146
F3	284	340	169	121	184	287	159	344	190	323	258	92
Cit	947	671	1211	685	1170	966	1126	603	679	781	444	870
F5	8606	1632	416	1837	6788	966	8054	182	1166	679	253	5513
F7	111	136	222	112	31	105	70	1304	83	601	675	654
Tiparp	1977	1686	1307	748	1116	2092	1090	955	1043	1249	742	1122
Btbd3	479	1169	962	445	523	665	625	977	732	917	801	689
Zdhhc24	280	231	315	316	395	295	366	520	362	307	406	384
Btbd6	237	294	313	396	419	280	372	368	342	328	300	388
Zdhhc23	69	89	186	83	192	116	147	195	214	160	257	163
Chkb	658	808	1052	949	656	907	496	1257	860	837	1074	987
Ly6g6e	2	7	14	5	45	9	23	58	19	142	148	35
Ly6g6c	0	0	0	4	0	8	2	0	7	1423	701	4
Zdhhc20	2361	3015	2565	2193	2890	2402	2652	2118	2224	2342	1670	2106
Pnpo	388	468	421	407	466	349	492	739	409	456	621	522
Efhd2	5337	5243	7854	6690	9309	4770	8577	13631	7732	7164	10102	9250
Pcp4l1	6	8	5	5	14	7	20	25	41	11	69	19
G0s2	894	375	77	147	340	431	46	234	115	94	110	114
Gstp3	6	38	28	37	64	10	73	106	37	61	93	41
Abi2	1138	1149	1073	912	1324	1218	1261	681	982	862	940	1036
Pdcd6	1126	1377	1773	1426	1795	1323	1589	2408	1451	1777	1949	1624
Pdcd7	506	442	607	648	692	546	766	768	588	685	605	576
Pdcd4	546	562	774	779	805	396	890	616	558	917	950	661
Dnase1l3	949	128	435	461	2543	760	1906	774	1022	520	1075	1285
Pdcd5	525	697	813	769	720	565	722	1245	790	775	804	794
Pdcd2	232	297	286	299	243	228	307	365	237	377	306	283
Dnase1l1	332	547	639	734	569	523	602	727	654	617	856	571
Dnase1l2	10	18	15	32	23	20	29	54	10	161	124	16
Spdl1	568	660	676	471	698	565	618	576	547	576	410	546
Pdcd1	70	162	174	92	933	139	571	222	146	128	256	352
Nmnat2	63	108	477	219	128	164	124	372	177	355	69	144
Rnf43	31	12	44	5	17	12	14	21	11	91	56	15
Nmnat1	78	98	150	103	121	104	167	197	145	188	112	122
Zdhhc18	1215	1427	1901	1892	2203	1439	2126	3333	1607	1869	2140	1802
Rnf41	731	776	1138	1115	1158	891	1223	1435	932	1059	835	1067
Zdhhc15	7	27	31	10	74	16	48	44	19	39	86	50
Ckb	624	424	541	879	1413	492	1191	820	761	738	618	740
Zdhhc14	65	127	141	185	189	49	196	259	116	165	342	114
Eif2s2	5679	4424	5198	3386	4237	4366	3838	5245	4480	4283	4494	4108
Rnf39	70	41	87	71	63	63	75	85	63	255	120	52
Zfp30	111	134	80	139	162	135	172	110	64	108	66	118
Kcnc4	0	0	0	0	8	0	2	38	85	2	43	257
Kcnc3	192	152	50	104	101	80	145	50	36	88	53	103
Efhc1	13	23	23	14	32	0	5	42	23	26	13	23
Zfp36	2550	2002	2415	1160	1418	1448	1097	3467	1989	1330	2477	1570
Hnrnpa3	2676	2505	1158	2824	3582	2627	2933	3233	2929	2809	2735	2717
Ckm	10	2	9	10	86	3	59	1556	6170	3	7672	18719
Zfp39	90	142	82	82	118	84	112	40	92	80	69	57
Chp2	5	45	37	28	59	4	13	45	95	141	272	78
Prune2	431	744	833	591	1258	560	735	578	1279	753	1263	1015
Ehhadh	20	17	44	13	45	12	32	31	29	54	68	20
Zfp35	262	218	274	318	385	360	383	415	376	428	364	355
Mcrs1	1001	1088	1619	1595	1509	1192	1444	2217	1441	1625	1471	1402
Pias3	523	721	1001	954	973	698	1046	905	706	966	870	915
Trarg1	35	76	28	30	4	3	2	82	86	64	149	12
Ces1d	3	6	0	2	0	2	0	0	6	169	131	0
Ppargc1b	98	53	78	48	124	113	115	67	70	88	105	93
Ddhd1	454	520	650	427	742	502	796	592	555	536	726	716
Rpusd1	256	298	235	313	344	292	340	291	229	315	278	322
Rpusd2	112	142	92	82	124	104	120	70	71	88	78	83
Rpl7a	8494	8573	15003	16367	17255	8658	11484	12751	8198	11997	7517	11641
Sorl1	1724	732	1387	997	1407	914	1645	978	1128	988	911	903
Rnf24	1100	1261	1018	956	1176	1523	1076	415	883	914	793	1066
Kcnd1	26	111	34	57	53	79	26	75	62	63	93	46
Chml	386	335	597	36	513	540	560	433	554	462	353	371
Zfp28	80	113	170	84	116	83	114	102	117	131	90	102
H2-DMb2	1010	583	3019	1818	3408	1305	3127	5356	2594	3135	2727	3561
H2-DMb1	836	441	2333	1334	2862	1295	2332	4014	2068	2527	2109	3852
Supt20	1148	1302	1578	1302	1382	1475	1338	1120	1157	1164	754	1230
Abi3	1101	625	926	1226	1372	713	1172	1165	992	1077	936	920
Tnc	654	6804	17764	9222	1051	3530	887	31072	16351	19800	13135	7167
Zfp24	549	657	692	578	865	584	846	640	718	792	670	732
Clu	7229	4481	4772	11610	10956	2375	10511	3646	4892	4684	2233	8640
Tnf	76	51	51	93	111	108	176	328	153	171	177	188
Malt1	823	969	924	574	693	852	776	1328	636	739	935	875
Rab3il1	647	779	1356	1159	1861	527	1357	2497	1454	1035	2192	1109
P2rx1	4	55	49	55	50	15	20	167	53	42	130	54
Gstt3	254	290	491	440	321	331	392	404	300	380	452	397
Leng9	82	84	146	102	113	40	92	276	126	117	151	118
Gstt1	29	67	93	65	40	25	57	200	129	113	275	104
Ncbp2as2	559	612	1011	987	1012	513	896	1547	847	831	1158	1002
Clasp1	1854	1515	1753	1451	1978	1774	2056	1061	1426	1562	1148	1679
Gstt2	83	130	126	163	124	102	120	298	219	113	359	147
Shmt1	1062	1036	770	550	941	875	867	866	782	588	737	677
Tnn	3	119	1138	112	6	229	12	1653	601	601	1617	31
Rps6kl1	36	27	39	21	37	35	27	59	33	21	34	28
Leng1	186	255	370	332	281	189	253	585	304	319	419	316
Tnr	74	26	0	23	142	10	167	0	14	21	3	27
Rpl38	4441	6524	8134	8813	7376	5130	7548	13437	7568	6291	7747	7473
Hc	2	3	59	55	2	24	4	29	32	61	51	20
Zfp51	223	234	228	185	174	279	168	154	190	247	178	257
Grb14	166	40	19	17	88	18	138	16	23	18	28	39
Zfp52	184	124	163	131	240	271	214	127	164	188	141	172
Grb10	236	468	609	337	191	93	176	1193	654	591	872	435
Rpl30	675	676	2455	2743	682	814	757	6274	721	809	3950	811
Zfp58	66	96	65	102	145	111	122	92	26	88	112	78
Zfp59	94	71	97	112	149	113	134	61	107	98	96	119
Pcyt1b	420	420	2225	798	484	1045	471	1741	963	1415	396	1100
Pcyt1a	996	1031	1268	1158	1271	1232	1167	1247	1322	1232	1406	1257
Zfp54	57	79	58	85	112	90	104	57	70	104	50	93
Hp	2994	3962	592	537	951	2542	1212	3809	1820	1360	2051	717
Rpl36	8032	10919	11838	11373	9919	7650	11060	19285	10048	9599	9406	9449
Hr	702	925	1251	1131	930	1186	944	1061	810	2204	1279	1106
Zcchc7	592	536	656	538	506	486	553	598	422	659	519	510
Abl1	4686	3942	3905	3489	5336	4184	5197	2543	3387	3343	2333	3692
Zcchc3	191	105	95	162	171	182	220	108	144	156	159	149
Rpp25l	288	371	345	584	474	314	463	929	492	470	620	434
Zcchc8	1436	1390	1574	1193	1526	1254	1552	1163	1122	1293	1127	1341
Zfp40	32	41	24	32	47	45	69	36	43	51	47	48
Pkd2l2	69	82	110	122	151	75	101	122	81	110	112	99
Rpl29	74	82	99	100	74	76	82	99	76	70	48	54
Zfp41	218	118	159	210	358	171	322	150	192	216	174	189
Tox	10	24	47	24	126	13	49	25	30	12	52	43
Nhp2	1558	1798	2044	1592	1807	1684	1698	4193	2236	1957	2440	1763
4930522L14Rik	30	26	24	25	50.5	41.5	40.5	21.5	37.5	39.5	23.5	20
Kcnj8	53	98	249	90	69	28	75	400	211	117	180	139
Rpl21	132	126	95	115	149	113	115	158	136	165	139	120
Kcnj4	15	29	27	5	11	13	18	31	9	40	16	16
Cnp	915	1250	1562	1467	1366	976	1437	2126	1295	1299	1594	1469
Kcnj2	227	108	76	143	122	86	157	264	160	197	210	137
Uba52	12229	15070	18000	17221	18046	12072	16653	32055	13810	17387	13877	14901
Uhrf2	2288	1963	2321	1834	2702	2336	2513	1509	1815	2128	1623	2365
Rpl26	269	558	502	390	487	309	463	613	295	360	227	380
Zfp46	350	418	52	512	526	394	542	494	417	398	484	458
Slco2a1	13185	14079	10640	14531	13453	9917	12624	6358	9847	10494	6293	13440
Tpr	6558	5362	6655	4709	8383	6651	7388	4091	5865	4906	4261	5874
Chrd	40	92	80	80	51	45	96	184	96	105	179	177
Smarca1	0	30	42	15	5	8	2	54	36	32	61	9
Treml4	142	12	61	69	777	38	431	23	65	24	39	62
Zfp72	71	54	53	80	88	79	102	57	48	87	49	72
Chit1	0	0	0	0	3	2	4	0	0	566	300	10
Slain1	74	210	284	116	162	113	168	270	106	142	86	186
Slain2	2063	2224	2521	1697	2037	2211	1999	1906	1964	2248	1723	2094
Sfxn1	2707	2354	2395	1994	2939	2447	2873	1744	1970	1933	1920	2423
Vopp1	660	1035	1159	972	1257	808	924	1376	1143	1208	1329	1150
Zfp78	17	13	21	15	16	18	20	19	31	21	34	31
Lsm5	175	233	107	32	129	214	171	585	128	120	234	208
Sfxn4	18	16	29	20	30	14	28	22	18	42	29	28
Lsm6	839	773	1397	1059	1242	1040	1063	2110	1304	1347	1304	1286
2700062C07Rik	198	177	245	178	200	123	195	350	263	255	231	242
Lsm7	611	595	853	733	672	521	540	1624	822	793	910	603
Lsm8	540	615	889	736	779	608	789	1391	744	888	842	802
Rpl3l	3	0	12	0	6	0	11	27	125	3	121	307
Lsm1	399	433	566	532	553	464	482	862	608	566	550	578
Lsm3	496	462	664	568	705	493	674	1257	741	651	841	618
Slco2b1	0	219	72	128	27	18	10	167	274	175	426	39
Lsm4	1431	1437	2082	1808	1859	1340	1713	3980	2120	1683	2060	1899
Nfkbie	1506	1476	2217	1355	1727	1229	1782	2618	1603	1581	2056	1504
Npas2	2	28	35	6	4	4	2	29	21	40	53	22
Cpe	7144	4903	5466	5074	7346	3932	7326	4630	4337	5036	2422	4849
Lilrb4a	6157	4795	3898	2833	3657	4289	3994	6569	3574	3771	4505	3764
Lilrb4b	5706	4419	3209	2192	3240	4463	3438	6458	3406	3038	3837	3737
Zfp61	168	127	138	186	237	170	249	159	163	168	121	155
Zfp62	663	829	818	646	875	831	818	549	613	659	466	734
Cgrrf1	305	356	384	474	447	342	459	586	424	395	477	405
Cpm	9	26	14	0	11	2	18	10	12	193	177	16
Zfp60	166	171	212	289	347	235	384	246	286	319	274	255
Rpl41	24016	27777	41420	39295	29419	23677	31573	78518	33625	29736	35438	30759
Cpq	599	852	784	786	1544	655	1267	899	1040	926	880	1085
Zfp69	51	58	95	75	95	55	108	112	76	98	84	54
Kcnh2	50	58	41	73	59	43	79	16	40	50	23	86
Kcnh1	14	31	5	14	53	11	32	9	7	49	15	75
Nfkbiz	1044	1980	1087	753	1101	1242	909	1111	785	831	620	788
Zfp65	274	309	212	238	361	269	312	179	195	223	173	208
Trf	5311	6160	5707	7188	17471	2666	11730	7976	4429	9286	9970	11203
Gm20517	39	23	4	10	6	1	8	6	11	11	18	5
Zfp68	764	832	794	731	913	870	897	602	656	787	510	701
Dhx15	5594	4693	5773	3971	5993	5586	5806	4053	4837	4671	3903	4432
Cpz	0	225	326	132	11	82	21	494	461	234	825	166
Ky	9	16	31	44	23	6	38	23	68	16	148	62
Ramp2	324	399	1071	238	176	49	314	2938	479	578	1997	247
Ramp1	135	107	127	350	443	38	417	183	127	224	163	107
Itih2	2335	87	14	106	2036	77	1247	2	58	45	16	363
Ramp3	42	147	153	100	19	40	59	479	128	122	740	166
Tro	0	7	23	7	3	0	0	44	21	22	14	21
Amer1	498	412	627	347	550	479	588	347	426	520	285	449
Crhr2	0	5	0	0	0	5	4	14	45	0	38	51
Sp100	1541	1290	1831	1626	2483	1495	2283	2143	1876	1761	2225	1704
Atg101	382	626	629	639	616	462	601	1027	675	605	695	562
Tmem150a	72	149	148	126	90	80	95	395	190	220	279	171
Asns	2052	1198	1685	900	781	1128	885	1215	1143	805	1847	1022
Fbxo40	5	0	2	0	29	0	14	21	70	0	93	279
Tmem150b	4	3	37	14	27	13	33	13	67	19	44	40
Tmem150c	30	49	34	17	30	9	20	47	45	19	40	18
Fbxo44	181	239	216	220	267	186	242	255	194	171	96	222
Ptprv	78	33	97	145	125	60	167	47	35	56	36	53
2310039H08Rik	153	229	308	255	219	173	310	442	219	274	255	271
Fbxo45	618	497	814	732	833	753	765	718	538	693	615	712
Ptpru	73	10	318	195	129	25	159	159	120	225	39	56
Aldh16a1	803	891	1293	1194	1383	834	1215	1666	1108	981	1332	1178
Fbxo48	71	51	45	26	71	58	63	20	29	38	27	40
Ptprr	8	7	15	0	2	0	2	15	22	9	27	30
Ptprs	7359	7867	6886	6351	6525	6604	7037	4071	4631	6493	3036	6474
Asph	2266	2808	2584	1727	2534	1990	2490	1648	2038	2227	1548	2164
Aspg	72	0	9	18	12	11	43	9	10	67	39	13
Rnf144a	281	164	176	114	93	39	152	169	184	117	197	45
Mb	6	0	10	9	44	6	70	368	327	13	503	829
Sp110	711	966	1313	1092	1643	847	1399	1677	1228	1064	1402	1443
Crk	4301	4801	4835	3394	4380	4487	4421	4006	3919	4188	3433	3931
Itpripl2	4629	3981	3677	2581	4514	4170	4279	3045	3339	3281	2559	3892
Itpripl1	974	975	919	1174	1730	1026	1507	1103	1323	1104	1091	1128
Zap70	59	201	173	95	513	111	360	485	161	132	374	328
Nadk2	966	1385	1097	667	1008	1186	942	662	732	844	652	686
Fam13c	79	97	57	28	85	37	71	126	139	75	167	78
Rnf144b	73	173	225	66	246	94	159	226	120	363	558	156
Rps6ka6	20	220	344	63	117	110	79	126	78	338	132	82
Lsp1	1289	2784	3606	3225	2814	1307	2345	4416	3403	4060	4500	3482
Rps6ka2	374	289	361	298	302	269	380	289	227	262	160	284
Rps6ka3	2820	3400	2651	1935	3132	2490	2971	1562	2520	2407	2348	2725
Fam13a	19	35	20	22	64	16	52	16	35	58	53	90
Cyp2b23	0	0	0	0	0	0	0	0	0	159	35	0
Fam13b	788	581	811	674	1175	894	1121	487	719	701	567	749
Rps6ka5	663	571	523	591	807	620	996	143	490	404	247	433
Ttk	967	850	1067	777	1315	1084	1025	764	845	841	550	851
Ttn	15	13	12	7	93	8	109	607	1886	8	2105	4739
Wbp1	413	536	725	742	726	463	637	1178	622	712	630	677
Lrrk2	603	453	431	241	519	333	410	239	319	379	273	579
Rnf208	4	0	2	0	3	2	4	5	2	107	31	2
Tmub1	238	338	291	351	365	282	402	453	299	415	294	334
Stk11ip	620	593	848	810	704	580	817	962	648	765	914	772
Folr2	328	1044	612	825	1274	154	594	1131	1668	1046	2561	747
Cyp2b19	0	0	0	0	0	0	0	0	0	157	56	0
Rsad2	1064	931	262	274	1345	980	1690	220	359	663	630	612
Aspn	0	136	398	75	18	17	7	513	281	263	330	76
Vps13a	921	1117	1153	726	1344	1232	1218	654	885	831	493	959
Rsad1	152	176	135	154	136	111	207	158	114	145	91	147
Aspm	2027	1360	2229	1340	2785	1893	2297	987	1470	1415	958	1624
Vps13b	1672	1323	1349	975	1677	1634	1814	629	1060	989	730	1064
B4galnt3	28	0	342	112	101	120	80	295	178	223	38	258
Vps13c	1503	1298	1224	710	1644	1289	2028	331	1084	795	748	1090
B4galnt4	329	275	471	394	312	362	498	680	286	284	335	439
B4galnt1	2053	2301	3364	3502	3715	2193	3377	3934	2818	2855	2935	3434
Sgca	0	4	2	0	0	2	2	46	50	1	71	137
Cyp2b10	0	0	0	0	0	0	0	0	0	281	123	0
Dtymk	1968	1358	2029	1889	2092	1796	2002	3061	2036	1767	1962	1642
Sgcg	0	0	0	0	20	0	4	48	79	0	76	185
Sgce	70	176	126	76	57	34	37	373	184	200	255	112
Cth	82	211	151	128	227	114	201	57	113	42	88	110
Sgcd	0	6	16	9	3	7	0	28	37	17	15	38
Enox1	151	82	117	121	132	81	117	99	116	122	90	49
Fnip1	1549	2281	1155	1050	1610	2295	1674	939	1094	1148	802	1375
Map2k6	54	220	54	88	91	59	73	92	43	88	47	23
Ass1	674	979	2109	929	662	1427	689	5587	1460	1906	2868	1885
Map2k5	610	588	750	739	837	589	831	946	783	708	756	829
Itih5	112	152	30	90	124	20	109	82	161	268	216	138
Iars2	2843	2470	2376	1881	2709	2438	2833	1730	2338	1898	1680	2319
Map2k2	2745	2628	3640	3670	3604	2299	3305	6302	3414	3605	3791	3478
Drosha	3283	2526	2718	2276	3347	3173	3187	1751	2492	2060	1757	2593
Trp53rkb	109	127	112	170	162	134	195	248	183	157	201	147
Trp53rka	362	247	353	504	497	347	550	527	405	474	445	406
Ppp2r3a	918	916	1176	1004	1034	1210	1035	987	945	1140	1131	1337
Rnf227	23	9	19	17	62	21	31	44	24	460	140	21
Dnaaf3	19	83	100	60	136	66	115	212	131	113	312	169
Rnf225	17	9	25	12	13	21	16	17	16	256	162	11
Rbpms	1909	2087	948	1810	1947	1566	2228	824	1199	1221	1091	1429
Dnaaf5	1010	860	794	627	859	681	828	785	590	821	448	754
Mki67	7446	6263	9273	5809	11291	8274	8651	4872	7210	5846	5190	5976
Dnaaf2	492	325	632	463	649	511	577	709	591	513	561	523
Cdpf1	133	126	147	110	129	91	164	236	162	145	168	149
Bmper	0	37	32	14	14	11	4	60	101	34	58	184
Avpi1	357	515	810	598	457	643	468	1114	583	730	825	665
Faah	243	588	200	157	223	293	269	381	262	581	496	190
Dnaaf9	1202	766	877	684	1021	827	1181	587	683	791	623	768
5430430B14Rik	33	35	18	33	31	59	36	21	27	38	25	42
Tom1l1	271	371	457	256	334	396	306	375	252	304	288	343
Tom1l2	1004	1405	1111	1059	1290	1095	1183	836	1026	1223	959	1175
Mest	371	1331	1216	832	380	119	467	2247	749	872	1148	368
Rnf214	760	697	707	542	818	690	918	419	498	613	414	638
Rnf215	303	456	471	489	428	323	482	676	442	472	604	448
H4c4	15	45	14	16	11	13	20	39	16	17	38	16
Rnf223	4	0	0	11	6	9	5	14	6	51	20	2
H4c9	72	98	159	148	93	69	77	139	130	107	129	192
Rnf222	0	0	0	0	0	0	0	0	0	57	20	0
Abra	7	0	0	0	5	0	6	14	60	0	54	213
Garin1a	38	33	30	9	25	38	13	25	32	33	9	17
Scml4	9	9	19	11	28	7	43	30	17	9	43	39
Garin1b	25	30	15	14	18	24	9	4	8	11	17	5
Nsmce4a	1094	1083	1171	1000	1467	988	1338	1552	1376	1392	1459	1172
Lst1	340	156	371	380	729	236	583	934	589	304	593	393
Txk	94	35	78	31	59	24	109	112	68	29	86	47
Gde1	917	1029	988	910	1160	790	1298	1311	956	1272	1098	1097
Hgh1	307	187	288	310	305	325	277	621	358	307	430	308
Maskbp3	229	281	490	606	431	275	372	1006	544	480	678	398
Rps6kb1	1389	1806	1615	1213	1477	1602	1608	1426	1300	1137	1172	1345
Rps6kb2	360	531	591	502	675	354	598	1037	632	619	1082	665
Gm33887	78	100	174	126	173	96	170	155	123	121	137	126
Porcn	107	220	177	191	79	176	105	185	122	170	211	114
Bex1	0	0	0	0	17	0	2	21	5	12	22	85
Slc45a3	73	144	159	149	145	167	115	214	118	150	184	193
Kprp	0	0	0	0	0	0	0	0	0	1262	510	0
Lrrn1	0	0	0	0	17	0	5	37	34	2	33	76
Ptprn	135	201	575	303	138	130	104	1743	309	602	595	576
Lrrn2	0	5	7	19	4	2	6	123	43	32	135	117
Ptprm	330	229	291	167	181	87	209	322	209	241	289	155
Cryl1	328	387	382	587	724	403	624	346	396	375	541	416
Ppp2r2c	0	2	7	0	2	6	13	0	0	94	44	36
Ptpro	115	92	167	160	225	107	215	198	365	231	553	211
Gdf6	0	19	25	20	23	9	6	59	29	33	71	81
Ptprj	1639	935	1283	1108	2855	1185	2296	1202	1464	1442	1790	1810
[truncated: 7,310 more rows]
