# Supplementary material for: Cetirizine suppresses cancer-associated fibroblast-mediated fibrotic remodeling and epithelial–mesenchymal transition via histamine H1 receptor inverse agonism
Source: Breast Cancer Res. 2026 Apr 26;28:113. doi: 10.1186/s13058-026-02284-x (PMC13285043; doi:10.1186/s13058-026-02284-x)
Supplement: Supplementary file 3 — Supplementary Material 3 [file 13058_2026_2284_MOESM3_ESM.xlsx]

## Sheet: Sheet1
Genes	Spearman_rho	p_value
ITGA5	0.599019	2.50174e-13
LRP1	0.562142	1.32805e-11
ECM1	0.561076	1.47901e-11
ITGAV	0.552135	3.59361e-11
MXRA5	0.551457	3.8397e-11
FSTL1	0.546991	5.91886e-11
MMP2	0.545381	6.90722e-11
HTRA1	0.536681	1.56918e-10
FBN1	0.534484	1.92326e-10
COL5A1	0.518462	8.12594e-10
FAP	0.515348	1.06608e-09
INHBA	0.514483	1.14902e-09
COL6A3	0.512577	1.3543e-09
POSTN	0.510329	1.6418e-09
TGFBI	0.508456	1.92544e-09
COL5A2	0.506421	2.28701e-09
COL1A2	0.504647	2.65458e-09
CDH11	0.500991	3.59987e-09
NID2	0.500284	3.81669e-09
PDGFRB	0.499328	4.12965e-09
SLIT3	0.496067	5.39489e-09
COL3A1	0.494762	5.99884e-09
COL12A1	0.49433	6.21318e-09
NNMT	0.490976	8.14218e-09
VCAN	0.488126	1.02221e-08
FN1	0.487373	1.08515e-08
LUM	0.480877	1.80638e-08
THBS2	0.477379	2.36644e-08
ADAM12	0.476439	2.54335e-08
COL5A3	0.474529	2.94251e-08
LRRC15	0.470341	4.03802e-08
COL1A1	0.469024	4.45662e-08
DAB2	0.46684	5.24371e-08
DCN	0.465669	5.71906e-08
MMP14	0.465555	5.76764e-08
COL11A1	0.460659	8.25936e-08
LOXL2	0.460415	8.40734e-08
NT5E	0.449489	1.8356e-07
ECM2	0.446859	2.20634e-07
SFRP4	0.444131	2.66574e-07
EDIL3	0.441561	3.18093e-07
FERMT2	0.440369	3.45101e-07
PRRX1	0.440035	3.53039e-07
BMP1	0.437084	4.31249e-07
MFAP5	0.435704	4.73254e-07
SPARC	0.433335	5.54604e-07
RGS4	0.431913	6.09623e-07
COL6A2	0.425994	8.99722e-07
LOX	0.419171	1.39648e-06
GREM1	0.418744	1.43498e-06
ITGB5	0.413676	1.97606e-06
PMEPA1	0.395532	5.95646e-06
TGFB1	0.394641	6.27779e-06
THY1	0.393285	6.79826e-06
PCOLCE	0.388829	8.81085e-06
SLIT2	0.388453	9.00408e-06
ITGB3	0.387718	9.39378e-06
TIMP3	0.386544	1.00492e-05
SPP1	0.385589	1.06136e-05
COL8A2	0.383124	1.22127e-05
FSTL3	0.377953	1.63339e-05
SGCD	0.376612	1.75988e-05
MATN3	0.375248	1.89798e-05
SPOCK1	0.368931	2.68126e-05
THBS1	0.368773	2.7043e-05
CDH6	0.368624	2.72614e-05
ITGA2	0.365346	3.25173e-05
NTM	0.363221	3.6416e-05
ITGB1	0.361343	4.02239e-05
MMP3	0.360172	4.27814e-05
CXCL12	0.357334	4.96312e-05
SERPINE1	0.351148	6.8271e-05
PMP22	0.348665	7.74494e-05
TNC	0.345989	8.86252e-05
LAMA2	0.34273	0.000104264
DST	0.341769	0.00010934
FBN2	0.335621	0.000147706
IGFBP4	0.335607	0.000147806
VEGFC	0.334457	0.000156251
EFEMP2	0.332844	0.000168851
SCG2	0.331085	0.000183666
DPYSL3	0.330409	0.000189675
CTHRC1	0.323956	0.000256935
WIPF1	0.323222	0.000265849
LAMA1	0.322822	0.000270827
FBLN2	0.316371	0.000363971
MSX1	0.312657	0.000430216
PTHLH	0.310012	0.000483963
GLIPR1	0.309565	0.000493653
PLAUR	0.307872	0.000531923
TNFRSF12A	0.306237	0.000571468
BGN	0.30475	0.000609764
SAT1	0.297499	0.00083258
TGM2	0.295271	0.000914714
COL7A1	0.290072	0.00113602
CALD1	0.288276	0.0012232
FMOD	0.288124	0.0012308
GEM	0.287209	0.00127781
EMP3	0.282229	0.0015633
COL4A1	0.281577	0.00160475
LAMC1	0.27772	0.00187068
COL16A1	0.276095	0.00199419
SNAI2	0.275736	0.00202248
ANPEP	0.272887	0.00226012
TPM1	0.27172	0.00236448
LAMC2	0.268227	0.00270362
FBLN1	0.268194	0.00270696
SNTB1	0.266321	0.00290654
GADD45A	0.265846	0.00295921
WNT5A	0.257752	0.00399925
LOXL1	0.257168	0.00408572
COMP	0.255987	0.00426555
GJA1	0.251874	0.00494873
SDC1	0.251334	0.00504534
IL15	0.249233	0.00543733
IGFBP3	0.247159	0.00585079
BASP1	0.246328	0.00602395
IL6	0.246067	0.00607945
GPC1	0.245084	0.00629205
ACTA2	0.233663	0.00929264
MATN2	0.231544	0.00997066
MYLK	0.227169	0.0115099
GAS1	0.224173	0.0126805
PLOD2	0.224085	0.0127162
TIMP1	0.221148	0.0139667
NOTCH2	0.218917	0.0149869
LAMA3	0.218545	0.0151628
MMP1	0.216818	0.0160052
FAS	0.214857	0.0170102
VIM	0.20636	0.0220221
CD59	0.204397	0.0233462
ABI3BP	0.1971	0.0288811
SGCG	0.194118	0.031445
RHOB	0.193696	0.0318222
TAGLN	0.192596	0.0328262
CXCL1	0.192515	0.0329009
CALU	0.185209	0.0402798
PDLIM4	0.18289	0.0428936
LGALS1	0.180395	0.045862
FZD8	0.178097	0.0487452
FLNA	0.176023	0.0514759
SERPINH1	0.172821	0.0559383
ELN	0.171555	0.0577889
TFPI2	0.171194	0.0583245
MYL9	0.164821	0.0684902
TNFRSF11B	0.162229	0.0730156
FGF2	0.158672	0.0796165
PVR	0.147646	0.103166
JUN	0.143879	0.112359
SDC4	0.137703	0.1288
TPM4	0.137323	0.129869
CDH2	0.136859	0.131184
OXTR	0.135569	0.134891
VCAM1	0.133826	0.140026
FBLN5	0.13363	0.140613
CAP2	0.120256	0.185206
VEGFA	0.118362	0.192273
CXCL6	0.115315	0.204051
COL4A2	0.110327	0.22444
ENO2	0.103553	0.254372
TNFAIP3	0.0868219	0.339641
BDNF	0.077344	0.395157
CD44	0.0732162	0.420937
TPM2	0.0679815	0.454993
DKK 1.00	0.0524437	0.564556
MGP	0.0457148	0.615606
FUCA1	0.0332131	0.715342
MEST	0.027925	0.759147
AREG	0.021198	0.815976
QSOX1	0.0199911	0.826284
PCOLCE2	0.00845793	0.926025
GADD45B	0.00196054	0.98283
SGCB	-0.00114152	0.990002
IGFBP2	-0.00381788	0.96657
FOXC2	-0.00810001	0.929147
CRLF1	-0.0179316	0.84394
IL32	-0.024075	0.791536
CAPG	-0.0264752	0.771298
SERPINE2	-0.0276409	0.761524
PLOD3	-0.0316511	0.728193
PLOD1	-0.03255	0.720788
TGFBR3	-0.0394167	0.665119
PPIB	-0.0575468	0.527235
SLC6A8	-0.0717688	0.430203
APLP1	-0.0965906	0.287877
PFN2	-0.0985286	0.278268
SFRP1	-0.105915	0.24364
MAGEE1	-0.136604	0.131909
CADM1	-0.14059	0.120899
PTX3	-0.165541	0.0672748
COPA	-0.189849	0.0354488
GPX7	-0.214777	0.0170521
ID2	-0.222597	0.013337
MCM7	-0.319612	0.000313993
