# Supplementary material for: Cetirizine suppresses cancer-associated fibroblast-mediated fibrotic remodeling and epithelial–mesenchymal transition via histamine H1 receptor inverse agonism
Source: Breast Cancer Res. 2026 Apr 26;28:113. doi: 10.1186/s13058-026-02284-x (PMC13285043; doi:10.1186/s13058-026-02284-x)
Supplement: Supplementary file 4 — Supplementary Material 4 [file 13058_2026_2284_MOESM4_ESM.xlsx]

## Sheet: IPA_canonical_pathways
Canonical Pathways	Cetirizine vs untreated	Cetirizine+aPD-1 vs untreated
14-3-3-mediated Signaling	-0.447	0.707
2-oxobutanoate Degradation I	N/A	N/A
3-phosphoinositide Biosynthesis	N/A	0.655
3-phosphoinositide Degradation	N/A	0.243
4-hydroxyproline Degradation I	N/A	N/A
ABRA Signaling Pathway	-2.646	-1
Acetylcholine Receptor Signaling Pathway	-2.121	0.632
Activation of anterior HOX genes in hindbrain during early embryogenesis	N/A	0.632
Activation of IRF by Cytosolic Pattern Recognition Receptors	N/A	1.342
Acute Myeloid Leukemia Signaling	N/A	0.632
Adipogenesis pathway	-2	-0.775
Adrenergic Receptor Signaling Pathway (Enhanced)	-0.378	0.5
Adrenomedullin signaling pathway	-1.633	2
Alanine Biosynthesis II	N/A	N/A
Alanine Degradation III	N/A	N/A
Alanine metabolism	N/A	N/A
Aldosterone Signaling in Epithelial Cells	N/A	-0.447
Amino acids regulate mTORC1	N/A	1.89
AMPK Signaling	N/A	-0.535
Amyloid fiber formation	N/A	1.667
Angiopoietin Signaling	N/A	0.816
Antigen Presentation Pathway	N/A	3
Antioxidant Action of Vitamin C	1	-1.633
Apelin Liver Signaling Pathway	N/A	N/A
Arginine Degradation I (Arginase Pathway)	N/A	N/A
Aryl Hydrocarbon Receptor Signaling	0	0
Atherosclerosis Signaling	-1.633	1.897
Autism Signaling Pathway	-0.333	2.6
Autophagy	0	1.147
Axonal Guidance Signaling	N/A	N/A
BER (Base Excision Repair) Pathway	N/A	-0.378
BEX2 Signaling Pathway	N/A	-1.342
BMP signaling pathway	N/A	-1.134
Branched-chain amino acid catabolism	N/A	1
Cardiac Hypertrophy Signaling	-1.134	0.775
Cardiac Hypertrophy Signaling (Enhanced)	-1.387	2.335
CD27 Signaling in Lymphocytes	N/A	-1
CDX Gastrointestinal Cancer Signaling Pathway	-0.816	-1.604
Cell Cycle Checkpoints	1	-0.898
Cellular response to hypoxia	N/A	2.828
Ceramide Signaling	N/A	1.508
CGAS-STING Signaling Pathway	-0.378	2.496
Chemokine Signaling	-2	0.447
Cholecystokinin/Gastrin-mediated Signaling	-0.816	1.134
Chronic Myeloid Leukemia Signaling	-1.134	-0.426
Cilium Assembly	-1	-0.688
Circadian Clock	N/A	0.378
Class I MHC mediated antigen processing and presentation	1	2.897
CNTF Signaling	N/A	1.414
Cohesin Chromatin Regulation Pathway	1	-0.577
Colanic Acid Building Blocks Biosynthesis	N/A	N/A
Collagen degradation	-2	N/A
Colorectal Cancer Metastasis Signaling	-1.134	2.524
Complement System	N/A	1.342
COPII-mediated vesicle transport	N/A	1.667
Costimulation by the CD28 family	N/A	2.121
Crosstalk between Dendritic Cells and Natural Killer Cells	N/A	2.449
CXCR4 Signaling	-1.134	1.414
Cysteine Biosynthesis III (mammalia)	N/A	-0.447
Cytosolic sensors of pathogen-associated DNA	N/A	0
D-myo-inositol (1,4,5,6)-Tetrakisphosphate Biosynthesis	N/A	0
D-myo-inositol (1,4,5)-Trisphosphate Biosynthesis	N/A	0
D-myo-inositol (3,4,5,6)-tetrakisphosphate Biosynthesis	N/A	0
D-myo-inositol-5-phosphate Metabolism	-2	-0.243
Deadenylation-dependent mRNA decay	N/A	-1.667
Degradation of beta-catenin by the destruction complex	N/A	1.89
Detoxification of Reactive Oxygen Species	N/A	2.449
Deubiquitination	N/A	1.091
Differential Regulation of Cytokine Production in Macrophages and T Helper Cells by IL-17A and IL-17F	N/A	N/A
DNA Damage Bypass	N/A	-0.816
DNA damage-induced 14-3-3σ Signaling	N/A	N/A
DNA Damage/Telomere Stress Induced Senescence	N/A	-2.236
DNA Double-Strand Break Repair by Homologous Recombination	N/A	-2.236
DNA Double-Strand Break Repair by Non-Homologous End Joining	N/A	N/A
EGF Signaling	N/A	-0.378
EGR2 and SOX10-mediated initiation of Schwann cell myelination	N/A	-0.447
Electron transport, ATP synthesis, and heat production by uncoupling proteins	N/A	4.472
Endocannabinoid Cancer Inhibition Pathway	0.816	0
Endometrial Cancer Signaling	N/A	0.816
Endosomal Sorting Complex Required For Transport (ESCRT)	N/A	2.236
Ephrin Receptor Signaling	-2	1.134
Epithelial Adherens Junction Signaling	N/A	-1.213
ERBB Signaling	N/A	0.632
ERK5 Signaling	-1	-1
Erythropoietin Signaling Pathway	-0.447	-1
ESR-mediated signaling	N/A	0
Estrogen Receptor Signaling	-1	-0.392
Extra-nuclear estrogen signaling	-2	0.378
Extracellular matrix organization	-2.236	-2.236
Extrinsic Prothrombin Activation Pathway	N/A	N/A
Fanconi Anemia Pathway	N/A	1
FAT10 Cancer Signaling Pathway	N/A	1
FAT10 Signaling Pathway	N/A	2.236
Formation of WDR5-containing histone-modifying complexes	N/A	-0.816
FOXO-mediated transcription of cell cycle genes	N/A	N/A
G alpha (q) signalling events	-2.449	0
G-Protein Coupled Receptor Signaling	-2.357	1.414
Gap Junction Signaling	0	1.528
GDNF Family Ligand-Receptor Interactions	N/A	1.414
GDP-mannose Biosynthesis	N/A	N/A
Gene Silencing by RNA	N/A	-1.265
Germ Cell-Sertoli Cell Junction Signaling	N/A	N/A
Glioblastoma Multiforme Signaling	-0.816	1.732
Glioma Invasiveness Signaling	N/A	0.707
Glucocorticoid Receptor Signaling	N/A	N/A
Glutaminergic Receptor Signaling Pathway (Enhanced)	-0.816	1
Glutathione-mediated Detoxification	N/A	2.236
Glycosaminoglycan metabolism	-2	N/A
GNRH Signaling	-1.633	0.707
Granzyme A Signaling	N/A	-2.887
HDR through Homologous Recombination (HRR) or Single Strand Annealing (SSA)	1	-1.387
HDR through MMEJ (alt-NHEJ)	N/A	-2.236
Hedgehog 'off' state	N/A	1
Hedgehog 'on' state	N/A	1.667
Hematoma Resolution Signaling Pathway	0.378	2.6
Heme Biosynthesis II	N/A	N/A
Hepatic Fibrosis / Hepatic Stellate Cell Activation	N/A	N/A
Hepatic Fibrosis Signaling Pathway	-0.632	1.3
HER-2 Signaling in Breast Cancer	-0.707	0
Hereditary Breast Cancer Signaling	N/A	1.147
HGF Signaling	0	0.378
HIF1α Signaling	-1.134	0.229
Histidine catabolism	N/A	N/A
Histidine Degradation III	N/A	N/A
Histone Modification Signaling Pathway	0.707	-2.6
HMGB1 Signaling	-0.447	0.775
HSP90 chaperone cycle for steroid hormone receptors in the presence of ligand	N/A	2.111
Huntington's Disease Signaling	N/A	1.134
Hypoxia Signaling in the Cardiovascular System	N/A	N/A
IGF-1 Signaling	N/A	-0.333
IL-10 Signaling	0.378	-1.941
IL-17 Signaling	-1.134	1.387
IL-17A Signaling in Fibroblasts	-0.816	N/A
IL-6 Signaling	-1	0.707
IL-8 Signaling	-1.633	0.577
ILK Signaling	-0.447	0.577
Induction of Apoptosis by HIV1	1	N/A
Inhibition of ARE-Mediated mRNA Degradation Pathway	N/A	1.155
Inhibition of Matrix Metalloproteases	N/A	N/A
Insulin Secretion Signaling Pathway	-1.342	0.447
Integrin cell surface interactions	-2	0
Interferon alpha/beta signaling	1	2.236
Interferon gamma signaling	N/A	3.162
Interferon Signaling	N/A	1
Interleukin-10 signaling	N/A	0
Interleukin-4 and Interleukin-13 signaling	-2.236	-1
Interleukin-6 family signaling	-1	N/A
ISG15 antiviral mechanism	N/A	-1.414
JAK/STAT Signaling	N/A	0.378
LPS-stimulated MAPK Signaling	N/A	1.342
LPS/IL-1 Mediated Inhibition of RXR Function	N/A	-1.134
Macroautophagy	N/A	2.309
Macrophage Alternative Activation Signaling Pathway	-1.732	1
Macrophage Classical Activation Signaling Pathway	-1	2
Macropinocytosis Signaling	N/A	0.816
Mechanisms of Viral Exit from Host Cells	N/A	N/A
Melanoma Signaling	N/A	1.633
Melatonin Degradation II	N/A	N/A
Metabolism of polyamines	N/A	1.89
Metabolism of water-soluble vitamins and cofactors	N/A	1.134
Methionine Degradation I (to Homocysteine)	N/A	-0.447
Methylmalonyl Pathway	N/A	N/A
MHC class II antigen presentation	N/A	3.153
Microautophagy Signaling Pathway	N/A	2.84
MicroRNA Biogenesis Signaling Pathway	N/A	-0.655
Mitochondrial Dysfunction	-0.447	-2.335
Mitochondrial Fatty Acid Beta-Oxidation	N/A	N/A
Mitochondrial translation	N/A	3.5
Mitotic G1 phase and G1/S transition	N/A	1.155
Mitotic G2-G2/M phases	-0.816	0
Mitotic Metaphase and Anaphase	N/A	0.73
Mitotic Prometaphase	N/A	-1.961
Mouse Embryonic Stem Cell Pluripotency	N/A	1.265
MSP-RON Signaling in Cancer Cells Pathway	-1.342	0.905
MSP-RON Signaling in Macrophages Pathway	-1	0
MTOR signalling	N/A	0
Multiple Sclerosis Signaling Pathway	0	2.982
Myelination Signaling Pathway	0	0.186
N-acetylglucosamine Degradation I	N/A	N/A
NAFLD Signaling Pathway	0.378	1.414
Neddylation	0.707	3
Netrin Signaling	N/A	1
Neuregulin Signaling	N/A	0
Neuroinflammation Signaling Pathway	-0.378	2.294
Neurotrophin/TRK Signaling	N/A	1.414
Neutrophil Extracellular Trap Signaling Pathway	1	3.286
NGF-stimulated transcription	-2	N/A
NR1H2 and NR1H3-mediated signaling	N/A	2.449
NRF2-mediated Oxidative Stress Response	N/A	2.646
Oncogene Induced Senescence	N/A	1.342
Ovarian Cancer Signaling	N/A	0.707
Oxidative Phosphorylation	N/A	3.873
Oxidative Stress Induced Senescence	1	0.333
Oxidized GTP and dGTP Detoxification	N/A	N/A
P2Y Purinergic Receptor Signaling Pathway	-2.236	0.707
Parkinson's Signaling Pathway	-1.414	-2.268
Pathogen Induced Cytokine Storm Signaling Pathway	-2.138	2.4
PD-1, PD-L1 cancer immunotherapy pathway	N/A	-1.265
Peroxisomal protein import	N/A	2.121
Phagosome Maturation	N/A	N/A
PI Metabolism	N/A	1
PIP3 activates AKT signaling	-0.816	0
Polyamine Regulation in Colon Cancer	0	0
Post-translational protein phosphorylation	-2.646	0.447
Processing and activation of SUMO	N/A	N/A
Processing of Capped Intron-Containing Pre-mRNA	N/A	-0.392
Proline catabolism	N/A	N/A
Proline Degradation	N/A	N/A
Protein Kinase A Signaling	-1.508	0.258
Protein Sorting Signaling Pathway	N/A	1.414
Protein ubiquitination	N/A	1.134
Protein Ubiquitination Pathway	1.342	3.157
PRPP Biosynthesis I	N/A	N/A
PTEN Regulation	0	1.897
PTEN Signaling	0.447	0.378
Pulmonary Fibrosis Idiopathic Signaling Pathway	-3.5	0
Pulmonary Healing Signaling Pathway	-1.89	0.577
Purine Nucleotides Degradation II (Aerobic)	N/A	N/A
Putrescine Degradation III	N/A	N/A
Pyrimidine Ribonucleotides De Novo Biosynthesis	N/A	1
Pyrimidine Ribonucleotides Interconversion	N/A	N/A
RAC Signaling	N/A	1.265
RAF-independent MAPK1/3 activation	N/A	N/A
RAR Activation	-0.5	0.557
Regulation of Insulin-like Growth Factor (IGF) transport and uptake by IGFBPs	-2.646	0.447
Regulation of lipid metabolism by PPARalpha	N/A	0.632
Regulation of mitotic cell cycle	N/A	0.905
Regulation of the Epithelial Mesenchymal Transition by Growth Factors Pathway	-1.633	1.508
Regulation of the Epithelial Mesenchymal Transition in Development Pathway	N/A	1.134
Regulation of TP53 Activity through Acetylation	N/A	-0.447
Regulation of TP53 Activity through Phosphorylation	N/A	-0.832
Regulation of TP53 Expression and Degradation	N/A	N/A
Renin-Angiotensin Signaling	N/A	1.265
RHO GTPase cycle	-1.667	0.343
RHO GTPases Activate Formins	N/A	-0.471
Ribonucleotide Reductase Signaling Pathway	0	-0.832
Role of BRCA1 in DNA Damage Response	N/A	-1.897
Role of CHK Proteins in Cell Cycle Checkpoint Control	N/A	-0.816
Role of Chondrocytes in Rheumatoid Arthritis Signaling Pathway	-1.667	0.333
Role of Hypercytokinemia/hyperchemokinemia in the Pathogenesis of Influenza	0.816	2
Role of IL-17F in Allergic Inflammatory Airway Diseases	N/A	N/A
Role of JAK family kinases in IL-6-type Cytokine Signaling	-1.89	0
Role of Macrophages, Fibroblasts and Endothelial Cells in Rheumatoid Arthritis	-1.265	1.414
Role of Osteoclasts in Rheumatoid Arthritis Signaling Pathway	-0.333	0.688
Role of Pattern Recognition Receptors in Recognition of Bacteria and Viruses	N/A	2.828
Role of PKR in Interferon Induction and Antiviral Response	0	-0.816
Role of Tissue Factor in Cancer	-2.333	0.447
S100 Family Signaling Pathway	-2.982	2.121
Senescence Pathway	-0.707	0.6
Senescence-Associated Secretory Phenotype (SASP)	-1	0
Serotonin Receptor Signaling	-1.387	2.502
Sertoli Cell-Germ Cell Junction Signaling Pathway (Enhanced)	0	0.447
Sertoli Cell-Sertoli Cell Junction Signaling	N/A	1.789
Signaling by EGFR	N/A	1.342
Signaling by ERBB4	N/A	1.134
Signaling by FGFR2	N/A	0
Signaling by Insulin receptor	N/A	2.449
Signaling by NTRK2 (TRKB)	N/A	1
Signaling by PDGF	-2	-0.447
Signaling by PTK6	N/A	0.447
Signaling by VEGF	-1.633	0.632
Sirtuin Signaling Pathway	-2	-1.512
Sleep REM Signaling Pathway	-0.447	-2.121
Sphingosine-1-phosphate Signaling	-0.816	0.816
Spliceosomal Cycle	N/A	-0.816
SUMOylation of chromatin organization proteins	2	0
SUMOylation of DNA damage response and repair proteins	2.236	0
SUMOylation of DNA methylation proteins	N/A	N/A
SUMOylation of DNA replication proteins	N/A	-0.707
SUMOylation of intracellular receptors	N/A	1.633
SUMOylation of RNA binding proteins	N/A	0
SUMOylation of transcription cofactors	2	1.134
SUMOylation of transcription factors	N/A	N/A
Sumoylation Pathway	0.816	-1.414
Superpathway of Inositol Phosphate Compounds	-2	0.626
Superpathway of Methionine Degradation	N/A	-0.333
Synthesis of DNA	N/A	1.508
TCR signaling	N/A	3.051
Telomere Extension by Telomerase	N/A	N/A
Tetrahydrofolate Salvage from 5,10-methenyltetrahydrofolate	N/A	N/A
Tetrapyrrole Biosynthesis II	N/A	N/A
Th1 and Th2 Activation Pathway	N/A	N/A
Th1 Pathway	N/A	2.138
Th2 Pathway	N/A	1.941
The citric acid (TCA) cycle and respiratory electron transport	N/A	1.667
Thyroid Cancer Signaling	-1	1.667
Tight Junction Signaling	N/A	N/A
TNFR1 Signaling	N/A	1
TNFR2 non-canonical NF-kB pathway	N/A	3
TNFR2 Signaling	N/A	N/A
TP53 Regulates Metabolic Genes	N/A	2.714
TP53 Regulates Transcription of Cell Cycle Genes	N/A	N/A
trans-Golgi Network Vesicle Budding	N/A	1.414
Transcriptional Regulation by E2F6	N/A	N/A
Transcriptional Regulation by NPAS4	N/A	0.447
Transcriptional Regulation by VENTX	N/A	0.816
Transcriptional regulation of white adipocyte differentiation	1	0.302
Translocation of SLC2A4 (GLUT4) to the plasma membrane	N/A	0
Transport of glycerol from adipocytes to the liver by Aquaporins	N/A	N/A
TREM1 Signaling	N/A	1
Tumor Microenvironment Pathway	-2.333	0.905
TYSND1 cleaves peroxisomal proteins	N/A	N/A
Unfolded protein response	N/A	1.342
Valine Degradation I	N/A	1
VDR/RXR Activation	N/A	2
Virus Entry via Endocytic Pathways	N/A	1.155
Wound Healing Signaling Pathway	-2.111	1.213
Xenobiotic Metabolism AHR Signaling Pathway	-0.447	1
