# Supplementary material for: Cetirizine suppresses cancer-associated fibroblast-mediated fibrotic remodeling and epithelial–mesenchymal transition via histamine H1 receptor inverse agonism
Source: Breast Cancer Res. 2026 Apr 26;28:113. doi: 10.1186/s13058-026-02284-x (PMC13285043; doi:10.1186/s13058-026-02284-x)
Supplement: Supplementary file 5 — Supplementary Material 5 [file 13058_2026_2284_MOESM5_ESM.xlsx]

## Sheet: Panel 1
Panel	Target	Clone	Fluorochrome	Manufacturer	Catalog No.	Host / Isotype	Application	Notes
Panel 1	Live/Dead	—	FVS780	BD Biosciences	565388	—	Viability	Exclude dead cells
Panel 1	Podoplanin	8.1.1	FITC	BioLegend	127415	Syrian hamster IgG	Surface	CAF-like stromal cells
Panel 1	EpCAM (CD326)	G8.8	PE	BioLegend	118205	Rat IgG2a,k	Surface	Tumor epithelial cells
Panel 1	CD45	30-F11	APC	BioLegend	103111	Rat IgG2b,k	Surface	Immune cells
Panel 1	CD31	MEC13.3	PE-Cy7	BD Pharmingen	561410	Rat IgG2a,k	Surface	Endothelial cells

## Sheet: Panel 2-1
Panel	Target	Clone	Fluorochrome	Manufacturer	Catalog No.	Host / Isotype	Application	Notes
Panel 2-1	Live/Dead	—	FVS780	BD Biosciences	565388	—	Viability	Exclude dead cells
Panel 2-1	CD45	30-F11	FITC	BioLegend	103108	Rat IgG2b,k	Surface	Leukocytes
Panel 2-1	CD11c	N418	PE	BioLegend	117308	Armenian hamster IgG	Surface	Dendritic cells
Panel 2-1	I-A/I-E (MHC-II)	M5/114.15.2	RB705	BD Biosciences	749912	Rat IgG2b,k	Surface	Antigen presentation
Panel 2-1	XCR1	ZET	APC	BioLegend	148208	Mouse IgG1,k	Surface	cDC1 subset
Panel 2-1	CD11b	M1/70	PE-Cy7	BioLegend	101216	Rat IgG2b,k	Surface	Myeloid cells
Panel 2-1	F4/80	BM8	BV510	BioLegend	123135	Rat IgG2a,k	Surface	Macrophages

## Sheet: Panel 2-2
Panel	Target	Clone	Fluorochrome	Manufacturer	Catalog No.	Host / Isotype	Application	Notes
Panel 2-2	Live/Dead	—	FVS780	BD Biosciences	565388	—	Viability	Exclude dead cells
Panel 2-2	CD45	30-F11	FITC	BioLegend	103108	Rat IgG2b,k	Surface	Leukocytes
Panel 2-2	CD3	145-2C11	PerCP-Cy5.5	BioLegend	100218	Armenian hamster IgG	Surface	T cells
Panel 2-2	CD8a	53-6.7	PE-Cy7	BioLegend	100722	Rat IgG2a,k	Surface	Cytotoxic T cells
Panel 2-2	CD44	IM7	APC	BioLegend	103012	Rat IgG2b,k	Surface	Activation / memory
Panel 2-2	CD62L	MEL-14	Pacific Blue	BioLegend	104418	Rat IgG2a,k	Surface	Naïve vs memory
Panel 2-2	CD183 (CXCR3)	CXCR3-173	PE	BioLegend	126506	Rat IgG1,k	Surface	Th1/Tc1 phenotype
